# Supplementary material for: Global analysis of differential gene expression related to long-term sperm storage in oviduct of Chinese Soft-Shelled Turtle Pelodiscus sinensis
Source: Sci Rep. 2016 Sep 15;6:33296. doi: 10.1038/srep33296 (PMC5024102; doi:10.1038/srep33296)
Supplement: Supplementary Dataset 1 [file srep33296-s2.xls]

## Sheet: Table S1 
Supplementary Table S1 Enriched GO terms of up-regulated DEGs in P. sinensis
GO_accession	Description	Term_type	Over_represented_pValue	Corrected_pValue	DEG_item	DEG_list	Bg_item	Bg_list	Gene_names
GO:0005488	binding	molecular_function	1.289e-20	3.6535e-18	940	1080	13512	18299	ENSPSIG00000006628,Novel08205,ENSPSIG00000011317,ENSPSIG00000008425,Novel05828,ENSPSIG00000009401,ENSPSIG00000009399,ENSPSIG00000006521,ENSPSIG00000011867,ENSPSIG00000007853,ENSPSIG00000001791,ENSPSIG00000012490,ENSPSIG00000003422,ENSPSIG00000016359,ENSPSIG00000009924,ENSPSIG00000006223,ENSPSIG00000012432,ENSPSIG00000004558,ENSPSIG00000002090,ENSPSIG00000013249,ENSPSIG00000010579,ENSPSIG000000143…
GO:0005575	cellular_component	cellular_component	6.0377e-09	7.9689e-07	864	1080	12988	18299	ENSPSIG00000016006,ENSPSIG00000011486,ENSPSIG00000012878,ENSPSIG00000006851,ENSPSIG00000005379,ENSPSIG00000004313,ENSPSIG00000011974,ENSPSIG00000011070,ENSPSIG00000002232,ENSPSIG00000002295,Novel00288,ENSPSIG00000006313,ENSPSIG00000002628,ENSPSIG00000008488,ENSPSIG00000017250,ENSPSIG00000018027,ENSPSIG00000004647,ENSPSIG00000004450,ENSPSIG00000013832,ENSPSIG00000011477,Novel07289,ENSPSIG000000086…
GO:0044464	cell part	cellular_component	1.4e-32	7.1195e-30	806	1080	10113	18299	ENSPSIG00000017944,ENSPSIG00000002760,ENSPSIG00000007272,ENSPSIG00000005399,ENSPSIG00000014991,ENSPSIG00000005516,ENSPSIG00000005627,ENSPSIG00000018219,ENSPSIG00000017063,ENSPSIG00000005466,ENSPSIG00000002170,ENSPSIG00000003881,ENSPSIG00000016107,ENSPSIG00000017228,ENSPSIG00000005481,ENSPSIG00000011812,ENSPSIG00000015414,ENSPSIG00000014665,ENSPSIG00000006368,ENSPSIG00000008067,ENSPSIG00000015695,…
GO:0005623	cell	cellular_component	2.2305e-32	1.1019e-29	806	1080	10124	18299	ENSPSIG00000016086,ENSPSIG00000014603,ENSPSIG00000013301,ENSPSIG00000015948,ENSPSIG00000005027,ENSPSIG00000015293,ENSPSIG00000007953,ENSPSIG00000002108,ENSPSIG00000012011,ENSPSIG00000004613,ENSPSIG00000006903,ENSPSIG00000001910,ENSPSIG00000014929,ENSPSIG00000009871,ENSPSIG00000011806,ENSPSIG00000017190,ENSPSIG00000009405,ENSPSIG00000015944,ENSPSIG00000007131,ENSPSIG00000006864,ENSPSIG00000003998,…
GO:0009987	cellular process	biological_process	2.1823e-09	3.0609e-07	795	1080	11616	18299	ENSPSIG00000016549,ENSPSIG00000005707,ENSPSIG00000018118,ENSPSIG00000017268,Novel04581,ENSPSIG00000003295,ENSPSIG00000003443,ENSPSIG00000002712,ENSPSIG00000007201,ENSPSIG00000012403,ENSPSIG00000016613,ENSPSIG00000017613,ENSPSIG00000003808,ENSPSIG00000008253,ENSPSIG00000005807,ENSPSIG00000012477,ENSPSIG00000011941,ENSPSIG00000017351,ENSPSIG00000013733,ENSPSIG00000001211,ENSPSIG00000009317,ENSPSIG0…
GO:0005515	protein binding	molecular_function	1.0367e-27	3.9833e-25	776	1080	9821	18299	ENSPSIG00000017723,Novel02422,ENSPSIG00000012727,ENSPSIG00000001478,ENSPSIG00000013356,ENSPSIG00000016930,ENSPSIG00000014268,ENSPSIG00000010139,ENSPSIG00000017560,ENSPSIG00000014868,ENSPSIG00000003894,ENSPSIG00000004383,ENSPSIG00000012316,ENSPSIG00000010841,ENSPSIG00000011466,ENSPSIG00000002361,ENSPSIG00000007616,ENSPSIG00000006307,ENSPSIG00000017349,ENSPSIG00000014397,ENSPSIG00000002090,ENSPSIG0…
GO:0005622	intracellular	cellular_component	8.2452e-44	8.3859e-41	773	1080	8954	18299	ENSPSIG00000008147,ENSPSIG00000005721,ENSPSIG00000006383,ENSPSIG00000008910,ENSPSIG00000005737,ENSPSIG00000013566,ENSPSIG00000013497,ENSPSIG00000012621,ENSPSIG00000003534,ENSPSIG00000004475,ENSPSIG00000009556,ENSPSIG00000005542,ENSPSIG00000009993,ENSPSIG00000015269,ENSPSIG00000011059,ENSPSIG00000006850,ENSPSIG00000006364,ENSPSIG00000010640,ENSPSIG00000007801,ENSPSIG00000003758,ENSPSIG00000002350,…
GO:0044424	intracellular part	cellular_component	1.013e-47	1.5922e-44	752	1080	8413	18299	ENSPSIG00000007926,ENSPSIG00000014515,ENSPSIG00000015828,ENSPSIG00000010155,ENSPSIG00000005539,ENSPSIG00000011642,ENSPSIG00000013485,ENSPSIG00000005600,ENSPSIG00000005779,ENSPSIG00000007867,ENSPSIG00000005471,ENSPSIG00000006575,ENSPSIG00000017082,ENSPSIG00000011569,ENSPSIG00000012948,ENSPSIG00000006273,ENSPSIG00000005634,ENSPSIG00000006371,ENSPSIG00000014177,ENSPSIG00000008426,ENSPSIG00000004953,…
GO:0043226	organelle	cellular_component	4.605e-40	3.0623e-37	720	1080	8187	18299	ENSPSIG00000016678,ENSPSIG00000010208,ENSPSIG00000009863,ENSPSIG00000002311,ENSPSIG00000007441,ENSPSIG00000012552,ENSPSIG00000009525,ENSPSIG00000008788,ENSPSIG00000004062,ENSPSIG00000007943,ENSPSIG00000005833,ENSPSIG00000010384,ENSPSIG00000003716,ENSPSIG00000007140,ENSPSIG00000003573,ENSPSIG00000015063,ENSPSIG00000013869,ENSPSIG00000011400,ENSPSIG00000008328,ENSPSIG00000004146,ENSPSIG00000011752,…
GO:0008152	metabolic process	biological_process	1.4456e-15	3.4714e-13	691	1080	9232	18299	ENSPSIG00000008386,ENSPSIG00000016396,ENSPSIG00000004759,ENSPSIG00000011259,ENSPSIG00000011341,ENSPSIG00000009112,ENSPSIG00000006700,ENSPSIG00000004812,ENSPSIG00000007217,ENSPSIG00000003699,ENSPSIG00000012079,ENSPSIG00000017447,ENSPSIG00000008657,ENSPSIG00000016966,ENSPSIG00000008353,ENSPSIG00000005932,ENSPSIG00000015206,ENSPSIG00000018045,ENSPSIG00000006988,ENSPSIG00000012082,ENSPSIG00000008132,…
GO:0043229	intracellular organelle	cellular_component	9.0605e-46	1.205e-42	680	1080	7309	18299	ENSPSIG00000015775,ENSPSIG00000011291,ENSPSIG00000016835,ENSPSIG00000012904,ENSPSIG00000013417,ENSPSIG00000015333,ENSPSIG00000005420,ENSPSIG00000010608,ENSPSIG00000015424,ENSPSIG00000007937,ENSPSIG00000017463,ENSPSIG00000004039,ENSPSIG00000018157,ENSPSIG00000006173,ENSPSIG00000012569,ENSPSIG00000017945,ENSPSIG00000002449,ENSPSIG00000004108,ENSPSIG00000006627,ENSPSIG00000004341,ENSPSIG00000006996,…
GO:0043227	membrane-bounded organelle	cellular_component	2.9003e-40	2.0059e-37	669	1080	7376	18299	ENSPSIG00000010381,ENSPSIG00000015205,ENSPSIG00000002102,ENSPSIG00000014242,ENSPSIG00000004596,ENSPSIG00000013167,ENSPSIG00000002186,ENSPSIG00000010176,ENSPSIG00000003897,ENSPSIG00000003925,ENSPSIG00000002110,ENSPSIG00000011942,ENSPSIG00000010647,ENSPSIG00000018092,ENSPSIG00000008251,ENSPSIG00000014094,ENSPSIG00000013820,ENSPSIG00000009144,ENSPSIG00000008737,ENSPSIG00000012400,ENSPSIG00000009932,…
GO:0071704	organic substance metabolic process	biological_process	2.3742e-23	7.6018e-21	631	1080	7709	18299	ENSPSIG00000014845,ENSPSIG00000013731,ENSPSIG00000009677,ENSPSIG00000005956,ENSPSIG00000003202,ENSPSIG00000016019,ENSPSIG00000011864,ENSPSIG00000004616,ENSPSIG00000002096,ENSPSIG00000012804,ENSPSIG00000005470,ENSPSIG00000009934,ENSPSIG00000009375,ENSPSIG00000014192,ENSPSIG00000007763,ENSPSIG00000012292,ENSPSIG00000016329,ENSPSIG00000012662,ENSPSIG00000010490,ENSPSIG00000002171,ENSPSIG00000010328,…
GO:0044237	cellular metabolic process	biological_process	2.3307e-29	9.5947e-27	624	1080	7245	18299	ENSPSIG00000010586,ENSPSIG00000009993,ENSPSIG00000015269,ENSPSIG00000011059,ENSPSIG00000007801,ENSPSIG00000002350,Novel03048,ENSPSIG00000009237,ENSPSIG00000010640,ENSPSIG00000006364,ENSPSIG00000005737,ENSPSIG00000008910,ENSPSIG00000006383,ENSPSIG00000005721,ENSPSIG00000008147,ENSPSIG00000004475,ENSPSIG00000007145,ENSPSIG00000009167,ENSPSIG00000009556,ENSPSIG00000013497,ENSPSIG00000010921,ENSPSIG0…
GO:0044238	primary metabolic process	biological_process	6.865e-26	2.4224e-23	621	1080	7401	18299	ENSPSIG00000018209,ENSPSIG00000004597,ENSPSIG00000015814,ENSPSIG00000010305,ENSPSIG00000013740,ENSPSIG00000003491,ENSPSIG00000015906,ENSPSIG00000011895,ENSPSIG00000009633,ENSPSIG00000004952,Novel05035,ENSPSIG00000008378,ENSPSIG00000014882,ENSPSIG00000011089,ENSPSIG00000005040,ENSPSIG00000013058,ENSPSIG00000003768,ENSPSIG00000015789,ENSPSIG00000017465,ENSPSIG00000007679,ENSPSIG00000008928,ENSPSIG0…
GO:0043231	intracellular membrane-bounded organelle	cellular_component	1.3577e-40	1.0299e-37	610	1080	6462	18299	ENSPSIG00000011941,ENSPSIG00000009594,ENSPSIG00000016618,ENSPSIG00000005807,ENSPSIG00000008253,ENSPSIG00000015271,ENSPSIG00000003808,ENSPSIG00000011038,ENSPSIG00000005191,ENSPSIG00000001211,ENSPSIG00000017351,ENSPSIG00000015229,ENSPSIG00000005813,ENSPSIG00000007201,ENSPSIG00000012403,ENSPSIG00000002712,ENSPSIG00000016489,ENSPSIG00000003295,ENSPSIG00000003443,ENSPSIG00000017517,ENSPSIG00000010882,…
GO:0043170	macromolecule metabolic process	biological_process	3.4906e-32	1.6765e-29	588	1080	6517	18299	ENSPSIG00000015269,ENSPSIG00000011059,ENSPSIG00000009993,ENSPSIG00000010586,Novel03048,ENSPSIG00000002350,ENSPSIG00000009237,ENSPSIG00000007801,ENSPSIG00000010640,ENSPSIG00000006364,ENSPSIG00000007002,ENSPSIG00000006383,ENSPSIG00000005737,ENSPSIG00000008910,ENSPSIG00000004735,ENSPSIG00000008147,ENSPSIG00000005721,ENSPSIG00000010921,ENSPSIG00000013497,ENSPSIG00000009556,ENSPSIG00000009167,ENSPSIG0…
GO:0044260	cellular macromolecule metabolic process	biological_process	5.2094e-39	3.2168e-36	567	1080	5876	18299	ENSPSIG00000011985,ENSPSIG00000010562,ENSPSIG00000011085,ENSPSIG00000006988,ENSPSIG00000012082,ENSPSIG00000008132,ENSPSIG00000018045,ENSPSIG00000015206,ENSPSIG00000005932,ENSPSIG00000017447,ENSPSIG00000008657,ENSPSIG00000008353,ENSPSIG00000012079,ENSPSIG00000007217,ENSPSIG00000003699,ENSPSIG00000006700,ENSPSIG00000011259,ENSPSIG00000011341,ENSPSIG00000004759,ENSPSIG00000008386,ENSPSIG00000016396,…
GO:0097159	organic cyclic compound binding	molecular_function	9.3188e-32	4.2401e-29	515	1080	5521	18299	ENSPSIG00000013356,ENSPSIG00000016930,ENSPSIG00000010841,ENSPSIG00000007985,ENSPSIG00000011466,ENSPSIG00000003457,ENSPSIG00000002361,ENSPSIG00000007616,ENSPSIG00000014268,ENSPSIG00000010139,ENSPSIG00000007484,ENSPSIG00000017560,ENSPSIG00000014868,ENSPSIG00000004383,ENSPSIG00000012316,ENSPSIG00000017660,ENSPSIG00000009848,ENSPSIG00000006056,ENSPSIG00000015617,ENSPSIG00000014267,ENSPSIG00000006136,…
GO:1901363	heterocyclic compound binding	molecular_function	6.5151e-32	3.0445e-29	513	1080	5484	18299	ENSPSIG00000003613,ENSPSIG00000012400,ENSPSIG00000008737,ENSPSIG00000009932,ENSPSIG00000013820,ENSPSIG00000014094,ENSPSIG00000008251,ENSPSIG00000010176,ENSPSIG00000010647,ENSPSIG00000002110,ENSPSIG00000014242,ENSPSIG00000006250,ENSPSIG00000002102,ENSPSIG00000015205,ENSPSIG00000010381,ENSPSIG00000004596,ENSPSIG00000006700,ENSPSIG00000011259,ENSPSIG00000010533,ENSPSIG00000007217,ENSPSIG00000016396,…
GO:0050789	regulation of biological process	biological_process	2.6239e-05	0.0019811	512	1080	7285	18299	ENSPSIG00000005932,ENSPSIG00000017447,ENSPSIG00000017421,ENSPSIG00000015206,ENSPSIG00000006988,ENSPSIG00000008132,ENSPSIG00000012082,ENSPSIG00000018045,ENSPSIG00000011985,ENSPSIG00000010562,ENSPSIG00000011085,ENSPSIG00000003389,ENSPSIG00000008386,ENSPSIG00000016396,ENSPSIG00000014349,ENSPSIG00000004759,ENSPSIG00000009112,ENSPSIG00000004812,ENSPSIG00000006700,ENSPSIG00000011341,ENSPSIG00000012079,…
GO:0050794	regulation of cellular process	biological_process	1.7178e-05	0.0013439	492	1080	6934	18299	ENSPSIG00000011576,ENSPSIG00000006041,ENSPSIG00000013095,ENSPSIG00000004651,ENSPSIG00000004841,ENSPSIG00000005973,ENSPSIG00000005038,ENSPSIG00000003449,ENSPSIG00000008644,ENSPSIG00000005529,ENSPSIG00000012177,ENSPSIG00000004450,ENSPSIG00000013832,Novel03571,ENSPSIG00000003012,ENSPSIG00000008488,ENSPSIG00000017250,ENSPSIG00000014895,ENSPSIG00000008800,ENSPSIG00000013935,ENSPSIG00000002628,ENSPSIG0…
GO:0005634	nucleus	cellular_component	3.3978e-58	1.4687e-54	491	1080	4107	18299	ENSPSIG00000011210,ENSPSIG00000006058,ENSPSIG00000013076,ENSPSIG00000003794,ENSPSIG00000004013,ENSPSIG00000002713,ENSPSIG00000010718,ENSPSIG00000003236,ENSPSIG00000015056,ENSPSIG00000006633,ENSPSIG00000015158,ENSPSIG00000004968,ENSPSIG00000014614,ENSPSIG00000014801,ENSPSIG00000005978,ENSPSIG00000006680,ENSPSIG00000011098,ENSPSIG00000001041,ENSPSIG00000004395,ENSPSIG00000004660,ENSPSIG00000000373,…
GO:0005737	cytoplasm	cellular_component	8.4171e-18	2.1092e-15	490	1080	5757	18299	ENSPSIG00000003719,ENSPSIG00000003140,ENSPSIG00000000469,ENSPSIG00000009934,ENSPSIG00000005116,ENSPSIG00000016112,ENSPSIG00000014553,ENSPSIG00000009677,ENSPSIG00000014373,ENSPSIG00000016019,ENSPSIG00000012257,ENSPSIG00000003707,ENSPSIG00000003202,ENSPSIG00000017270,ENSPSIG00000014118,ENSPSIG00000009890,ENSPSIG00000004333,ENSPSIG00000012313,ENSPSIG00000013445,ENSPSIG00000012292,ENSPSIG00000012662,…
GO:0044422	organelle part	cellular_component	3.9716e-33	2.0809e-30	458	1080	4477	18299	ENSPSIG00000009375,ENSPSIG00000007763,ENSPSIG00000012662,ENSPSIG00000010863,ENSPSIG00000012292,ENSPSIG00000015634,ENSPSIG00000010490,ENSPSIG00000013445,ENSPSIG00000005271,ENSPSIG00000009890,ENSPSIG00000011204,ENSPSIG00000007726,ENSPSIG00000004333,ENSPSIG00000006978,ENSPSIG00000013891,ENSPSIG00000016019,ENSPSIG00000014373,ENSPSIG00000011864,ENSPSIG00000012257,ENSPSIG00000003202,ENSPSIG00000003707,…
GO:0044446	intracellular organelle part	cellular_component	5.0464e-35	2.9084e-32	453	1080	4339	18299	ENSPSIG00000016848,ENSPSIG00000012803,ENSPSIG00000014679,ENSPSIG00000012389,ENSPSIG00000011408,ENSPSIG00000012904,ENSPSIG00000013604,ENSPSIG00000013417,ENSPSIG00000017441,ENSPSIG00000016835,ENSPSIG00000011845,ENSPSIG00000011291,ENSPSIG00000015775,ENSPSIG00000004052,ENSPSIG00000008818,ENSPSIG00000010078,ENSPSIG00000006173,ENSPSIG00000015335,ENSPSIG00000004039,ENSPSIG00000018157,ENSPSIG00000008642,…
GO:0006807	nitrogen compound metabolic process	biological_process	9.8226e-25	3.2044e-22	434	1080	4645	18299	ENSPSIG00000016011,ENSPSIG00000007409,ENSPSIG00000010640,ENSPSIG00000006364,ENSPSIG00000014000,ENSPSIG00000009237,Novel03048,ENSPSIG00000006992,ENSPSIG00000004198,ENSPSIG00000003471,ENSPSIG00000010666,ENSPSIG00000009572,ENSPSIG00000013566,ENSPSIG00000013608,ENSPSIG00000007145,ENSPSIG00000009556,ENSPSIG00000018211,ENSPSIG00000005905,ENSPSIG00000014726,ENSPSIG00000005721,ENSPSIG00000002028,ENSPSIG0…
GO:0034641	cellular nitrogen compound metabolic process	biological_process	1.9254e-27	7.0829e-25	427	1080	4413	18299	ENSPSIG00000018027,ENSPSIG00000013832,ENSPSIG00000010752,Novel03571,Novel01472,ENSPSIG00000008488,ENSPSIG00000002750,ENSPSIG00000014895,ENSPSIG00000013935,ENSPSIG00000016006,ENSPSIG00000011486,ENSPSIG00000012878,ENSPSIG00000011974,ENSPSIG00000011070,ENSPSIG00000013095,ENSPSIG00000013050,ENSPSIG00000004651,ENSPSIG00000005038,ENSPSIG00000008644,ENSPSIG00000004130,ENSPSIG00000011477,ENSPSIG000000055…
GO:0003676	nucleic acid binding	molecular_function	7.8405e-40	5.0208e-37	408	1080	3773	18299	ENSPSIG00000014842,ENSPSIG00000005978,ENSPSIG00000014614,ENSPSIG00000001041,ENSPSIG00000011098,ENSPSIG00000006680,ENSPSIG00000004034,ENSPSIG00000006058,ENSPSIG00000011210,ENSPSIG00000002713,ENSPSIG00000008208,ENSPSIG00000003236,ENSPSIG00000015158,ENSPSIG00000005922,ENSPSIG00000014577,ENSPSIG00000012561,ENSPSIG00000002382,ENSPSIG00000000373,ENSPSIG00000003779,ENSPSIG00000005217,ENSPSIG00000015958,…
GO:0010467	gene expression	biological_process	3.721e-41	3.2168e-38	389	1080	3348	18299	ENSPSIG00000010666,ENSPSIG00000004198,ENSPSIG00000003471,ENSPSIG00000006992,ENSPSIG00000013461,ENSPSIG00000009237,Novel03048,ENSPSIG00000014000,ENSPSIG00000010640,ENSPSIG00000006364,ENSPSIG00000007002,ENSPSIG00000016011,ENSPSIG00000007409,ENSPSIG00000010362,ENSPSIG00000006383,ENSPSIG00000003346,ENSPSIG00000006821,ENSPSIG00000008147,ENSPSIG00000005721,ENSPSIG00000000487,ENSPSIG00000002028,ENSPSIG0…
GO:0009058	biosynthetic process	biological_process	1.1398e-21	3.2846e-19	381	1080	4071	18299	ENSPSIG00000005516,ENSPSIG00000002894,ENSPSIG00000010280,ENSPSIG00000002184,ENSPSIG00000008148,Novel00337,ENSPSIG00000018219,ENSPSIG00000003117,ENSPSIG00000014221,ENSPSIG00000015414,ENSPSIG00000011812,ENSPSIG00000003881,ENSPSIG00000002138,ENSPSIG00000008067,ENSPSIG00000003835,ENSPSIG00000015707,ENSPSIG00000012469,ENSPSIG00000006368,ENSPSIG00000005442,ENSPSIG00000009572,ENSPSIG00000013608,ENSPSIG0…
GO:1901576	organic substance biosynthetic process	biological_process	8.0745e-22	2.3662e-19	376	1080	3990	18299	ENSPSIG00000006383,ENSPSIG00000010362,ENSPSIG00000003346,ENSPSIG00000006821,ENSPSIG00000008147,ENSPSIG00000002028,ENSPSIG00000005721,ENSPSIG00000000487,ENSPSIG00000005905,ENSPSIG00000018211,ENSPSIG00000007145,ENSPSIG00000009556,ENSPSIG00000013608,ENSPSIG00000009572,ENSPSIG00000010666,ENSPSIG00000004198,ENSPSIG00000003471,ENSPSIG00000006992,ENSPSIG00000007801,ENSPSIG00000009237,Novel03048,ENSPSIG0…
GO:0019538	protein metabolic process	biological_process	2.3577e-25	7.9931e-23	375	1080	3724	18299	ENSPSIG00000006786,ENSPSIG00000012139,Novel06513,ENSPSIG00000016814,ENSPSIG00000003500,ENSPSIG00000014457,ENSPSIG00000016257,ENSPSIG00000012197,ENSPSIG00000013304,ENSPSIG00000012092,ENSPSIG00000012102,ENSPSIG00000010493,ENSPSIG00000000421,ENSPSIG00000016631,ENSPSIG00000009050,ENSPSIG00000011820,ENSPSIG00000004695,ENSPSIG00000017498,ENSPSIG00000017117,ENSPSIG00000006103,ENSPSIG00000005938,ENSPSIG0…
GO:0044249	cellular biosynthetic process	biological_process	2.6904e-22	8.1609e-20	373	1080	3925	18299	ENSPSIG00000005116,ENSPSIG00000004616,ENSPSIG00000016112,ENSPSIG00000002096,ENSPSIG00000011597,ENSPSIG00000003140,ENSPSIG00000005470,ENSPSIG00000012804,ENSPSIG00000009934,ENSPSIG00000017270,ENSPSIG00000014845,ENSPSIG00000009677,ENSPSIG00000005956,ENSPSIG00000016019,ENSPSIG00000014373,ENSPSIG00000011864,ENSPSIG00000002171,ENSPSIG00000010328,ENSPSIG00000016379,ENSPSIG00000014118,ENSPSIG00000011204,…
GO:0019222	regulation of metabolic process	biological_process	4.3705e-18	1.1279e-15	373	1080	4002	18299	ENSPSIG00000014127,ENSPSIG00000017557,ENSPSIG00000002373,ENSPSIG00000008158,ENSPSIG00000009647,ENSPSIG00000006759,ENSPSIG00000005650,ENSPSIG00000005498,ENSPSIG00000017967,ENSPSIG00000010988,ENSPSIG00000009228,ENSPSIG00000004387,ENSPSIG00000013328,ENSPSIG00000012808,ENSPSIG00000012972,ENSPSIG00000010382,ENSPSIG00000006996,ENSPSIG00000016304,ENSPSIG00000013131,ENSPSIG00000006627,ENSPSIG00000006840,…
GO:0032991	macromolecular complex	cellular_component	1.1303e-27	4.2485e-25	360	1080	3425	18299	ENSPSIG00000001910,ENSPSIG00000004613,ENSPSIG00000002712,ENSPSIG00000014929,ENSPSIG00000003295,ENSPSIG00000009871,ENSPSIG00000011806,ENSPSIG00000018118,ENSPSIG00000015948,ENSPSIG00000005027,ENSPSIG00000008253,ENSPSIG00000008018,ENSPSIG00000017041,ENSPSIG00000016256,ENSPSIG00000008434,ENSPSIG00000002501,ENSPSIG00000017803,Novel04389,ENSPSIG00000014699,ENSPSIG00000017604,ENSPSIG00000015307,ENSPSIG0…
GO:0044267	cellular protein metabolic process	biological_process	3.9699e-33	2.0809e-30	354	1080	3118	18299	ENSPSIG00000009049,ENSPSIG00000016304,ENSPSIG00000004341,ENSPSIG00000009810,ENSPSIG00000013328,ENSPSIG00000017907,ENSPSIG00000017945,ENSPSIG00000004413,ENSPSIG00000006840,ENSPSIG00000006627,ENSPSIG00000004108,ENSPSIG00000009138,ENSPSIG00000006188,ENSPSIG00000008546,ENSPSIG00000014127,ENSPSIG00000005212,ENSPSIG00000015864,ENSPSIG00000017967,ENSPSIG00000009228,ENSPSIG00000013347,ENSPSIG00000004387,…
GO:0009059	macromolecule biosynthetic process	biological_process	2.9694e-28	1.1668e-25	353	1080	3367	18299	ENSPSIG00000006992,ENSPSIG00000003471,ENSPSIG00000004198,ENSPSIG00000010666,ENSPSIG00000007409,ENSPSIG00000016011,ENSPSIG00000010640,ENSPSIG00000014000,ENSPSIG00000009237,Novel03048,ENSPSIG00000007801,ENSPSIG00000005721,ENSPSIG00000002028,ENSPSIG00000000487,ENSPSIG00000008147,ENSPSIG00000006821,ENSPSIG00000003346,ENSPSIG00000006383,ENSPSIG00000010362,ENSPSIG00000009572,ENSPSIG00000013608,ENSPSIG0…
GO:0034645	cellular macromolecule biosynthetic process	biological_process	4.7111e-29	1.8943e-26	350	1080	3296	18299	ENSPSIG00000011138,ENSPSIG00000003952,ENSPSIG00000013681,ENSPSIG00000009709,ENSPSIG00000013925,ENSPSIG00000012576,ENSPSIG00000006346,ENSPSIG00000002992,ENSPSIG00000015011,ENSPSIG00000010987,ENSPSIG00000005908,ENSPSIG00000011176,ENSPSIG00000008715,Novel01351,ENSPSIG00000013773,ENSPSIG00000014006,ENSPSIG00000012448,ENSPSIG00000015342,ENSPSIG00000016241,ENSPSIG00000009796,ENSPSIG00000014529,ENSPSIG0…
GO:1901360	organic cyclic compound metabolic process	biological_process	5.6793e-11	9.1771e-09	344	1080	4136	18299	ENSPSIG00000012448,ENSPSIG00000015342,ENSPSIG00000013773,Novel01351,ENSPSIG00000008715,ENSPSIG00000012460,ENSPSIG00000014006,ENSPSIG00000003091,ENSPSIG00000009796,ENSPSIG00000016241,ENSPSIG00000008404,ENSPSIG00000014529,ENSPSIG00000013681,ENSPSIG00000011138,ENSPSIG00000003952,ENSPSIG00000005908,ENSPSIG00000012576,ENSPSIG00000006346,ENSPSIG00000009709,ENSPSIG00000013925,ENSPSIG00000015011,ENSPSIG0…
GO:0046483	heterocycle metabolic process	biological_process	5.0387e-12	8.7998e-10	341	1080	4010	18299	ENSPSIG00000002361,ENSPSIG00000008378,ENSPSIG00000006307,ENSPSIG00000010841,ENSPSIG00000007985,ENSPSIG00000003810,Novel05035,ENSPSIG00000017560,ENSPSIG00000003894,ENSPSIG00000005040,ENSPSIG00000014268,ENSPSIG00000015814,ENSPSIG00000016930,ENSPSIG00000018209,ENSPSIG00000011895,ENSPSIG00000009633,ENSPSIG00000017723,ENSPSIG00000011867,ENSPSIG00000008530,ENSPSIG00000007853,ENSPSIG00000016359,ENSPSIG0…
GO:0031323	regulation of cellular metabolic process	biological_process	8.6754e-19	2.3437e-16	339	1080	3523	18299	Novel02205,ENSPSIG00000012139,ENSPSIG00000007324,ENSPSIG00000012197,ENSPSIG00000016257,ENSPSIG00000008201,ENSPSIG00000017404,ENSPSIG00000016631,ENSPSIG00000015384,ENSPSIG00000009050,ENSPSIG00000010051,ENSPSIG00000015403,ENSPSIG00000011820,ENSPSIG00000006103,ENSPSIG00000003774,ENSPSIG00000006048,ENSPSIG00000011692,ENSPSIG00000002720,ENSPSIG00000004339,ENSPSIG00000007287,ENSPSIG00000018234,ENSPSIG0…
GO:0060255	regulation of macromolecule metabolic process	biological_process	1.9954e-18	5.3078e-16	338	1080	3506	18299	ENSPSIG00000017190,ENSPSIG00000011806,ENSPSIG00000018118,ENSPSIG00000005707,ENSPSIG00000006903,ENSPSIG00000001910,ENSPSIG00000014929,ENSPSIG00000011941,ENSPSIG00000005807,ENSPSIG00000015293,ENSPSIG00000012011,ENSPSIG00000011038,ENSPSIG00000015779,ENSPSIG00000003709,ENSPSIG00000015411,ENSPSIG00000004398,ENSPSIG00000011625,ENSPSIG00000014088,ENSPSIG00000009111,ENSPSIG00000013993,ENSPSIG00000006454,…
GO:0006725	cellular aromatic compound metabolic process	biological_process	3.2054e-11	5.2782e-09	338	1080	4029	18299	ENSPSIG00000016264,ENSPSIG00000015245,Novel04389,ENSPSIG00000017604,ENSPSIG00000008244,ENSPSIG00000017041,ENSPSIG00000014070,Novel04992,ENSPSIG00000013993,ENSPSIG00000006454,ENSPSIG00000017495,ENSPSIG00000016181,ENSPSIG00000012391,ENSPSIG00000007131,ENSPSIG00000003998,ENSPSIG00000011205,ENSPSIG00000005188,ENSPSIG00000010095,ENSPSIG00000003024,ENSPSIG00000009222,ENSPSIG00000016064,ENSPSIG000000175…
GO:0044271	cellular nitrogen compound biosynthetic process	biological_process	1.4051e-31	6.2293e-29	337	1080	3046	18299	ENSPSIG00000003500,ENSPSIG00000007324,Novel02205,Novel06513,ENSPSIG00000015567,ENSPSIG00000016257,ENSPSIG00000012197,ENSPSIG00000015403,ENSPSIG00000010051,ENSPSIG00000015384,ENSPSIG00000009050,ENSPSIG00000008201,ENSPSIG00000017404,ENSPSIG00000018234,ENSPSIG00000007287,ENSPSIG00000002672,ENSPSIG00000006204,ENSPSIG00000004041,ENSPSIG00000002720,ENSPSIG00000003774,ENSPSIG00000011692,ENSPSIG000000059…
GO:0006139	nucleobase-containing compound metabolic process	biological_process	1.1141e-12	2.2399e-10	337	1080	3901	18299	ENSPSIG00000008887,ENSPSIG00000014442,ENSPSIG00000005471,ENSPSIG00000003267,ENSPSIG00000011569,ENSPSIG00000017082,ENSPSIG00000007514,Novel02343,ENSPSIG00000003729,ENSPSIG00000012895,ENSPSIG00000011777,ENSPSIG00000009673,ENSPSIG00000017088,ENSPSIG00000015919,ENSPSIG00000007198,ENSPSIG00000002093,ENSPSIG00000003121,ENSPSIG00000009660,ENSPSIG00000006058,ENSPSIG00000003794,ENSPSIG00000002713,ENSPSIG0…
GO:0044428	nuclear part	cellular_component	7.5269e-45	8.676e-42	333	1080	2446	18299	ENSPSIG00000014614,ENSPSIG00000011098,ENSPSIG00000006680,ENSPSIG00000004395,ENSPSIG00000001041,ENSPSIG00000006058,ENSPSIG00000013076,ENSPSIG00000004013,ENSPSIG00000002713,ENSPSIG00000015056,ENSPSIG00000006633,ENSPSIG00000015158,ENSPSIG00000005922,ENSPSIG00000002873,ENSPSIG00000014577,ENSPSIG00000012561,ENSPSIG00000011030,ENSPSIG00000000373,ENSPSIG00000004660,ENSPSIG00000018031,ENSPSIG00000003779,…
GO:0080090	regulation of primary metabolic process	biological_process	3.4876e-18	9.1364e-16	332	1080	3452	18299	ENSPSIG00000005038,ENSPSIG00000004651,ENSPSIG00000013095,ENSPSIG00000011576,ENSPSIG00000005529,ENSPSIG00000008644,ENSPSIG00000008488,Novel03571,ENSPSIG00000013832,ENSPSIG00000004450,ENSPSIG00000002232,ENSPSIG00000011070,ENSPSIG00000012878,ENSPSIG00000011486,ENSPSIG00000013935,ENSPSIG00000008800,ENSPSIG00000014895,ENSPSIG00000003140,ENSPSIG00000012804,ENSPSIG00000005470,ENSPSIG00000002096,ENSPSIG0…
GO:0044444	cytoplasmic part	cellular_component	3.8853e-09	5.2482e-07	330	1080	4068	18299	ENSPSIG00000013301,ENSPSIG00000015948,ENSPSIG00000001211,ENSPSIG00000017351,ENSPSIG00000015293,ENSPSIG00000008253,ENSPSIG00000003808,ENSPSIG00000002108,ENSPSIG00000004613,ENSPSIG00000002712,ENSPSIG00000012403,ENSPSIG00000003443,ENSPSIG00000003295,ENSPSIG00000009871,ENSPSIG00000005813,ENSPSIG00000007131,ENSPSIG00000015944,ENSPSIG00000008016,ENSPSIG00000016181,ENSPSIG00000003415,ENSPSIG00000017517,…
GO:0090304	nucleic acid metabolic process	biological_process	1.6755e-15	3.9685e-13	324	1080	3523	18299	ENSPSIG00000006056,ENSPSIG00000003768,ENSPSIG00000009848,ENSPSIG00000015617,ENSPSIG00000007679,ENSPSIG00000008928,ENSPSIG00000010579,ENSPSIG00000004830,ENSPSIG00000012432,ENSPSIG00000009570,ENSPSIG00000011862,ENSPSIG00000004671,ENSPSIG00000016359,ENSPSIG00000008530,ENSPSIG00000007853,ENSPSIG00000009399,ENSPSIG00000005459,ENSPSIG00000003865,ENSPSIG00000009401,ENSPSIG00000003760,ENSPSIG00000018209,…
GO:0031974	membrane-enclosed lumen	cellular_component	9.6725e-41	7.9637e-38	311	1080	2305	18299	ENSPSIG00000014666,ENSPSIG00000008910,ENSPSIG00000005737,ENSPSIG00000003346,ENSPSIG00000006821,ENSPSIG00000008147,ENSPSIG00000004826,ENSPSIG00000002028,ENSPSIG00000000487,ENSPSIG00000005721,ENSPSIG00000018211,ENSPSIG00000017727,ENSPSIG00000014964,ENSPSIG00000004475,ENSPSIG00000008273,ENSPSIG00000009993,ENSPSIG00000015269,ENSPSIG00000004198,ENSPSIG00000010437,ENSPSIG00000002350,ENSPSIG00000010640,…
GO:0071840	cellular component organization or biogenesis	biological_process	8.7295e-09	1.0937e-06	310	1080	3619	18299	ENSPSIG00000002170,ENSPSIG00000009078,ENSPSIG00000003117,Novel00337,ENSPSIG00000005466,ENSPSIG00000007272,ENSPSIG00000002138,ENSPSIG00000013230,ENSPSIG00000006368,ENSPSIG00000017091,ENSPSIG00000008935,ENSPSIG00000015414,Novel00479,ENSPSIG00000003674,ENSPSIG00000005481,ENSPSIG00000003346,ENSPSIG00000008147,ENSPSIG00000004826,ENSPSIG00000010362,ENSPSIG00000008910,ENSPSIG00000005737,ENSPSIG000000136…
GO:0070013	intracellular organelle lumen	cellular_component	1.37e-40	1.0299e-37	309	1080	2286	18299	ENSPSIG00000005306,ENSPSIG00000013993,ENSPSIG00000016452,ENSPSIG00000006454,ENSPSIG00000016114,ENSPSIG00000004417,ENSPSIG00000017495,ENSPSIG00000017604,Novel04389,ENSPSIG00000008244,ENSPSIG00000008434,ENSPSIG00000010192,ENSPSIG00000010882,ENSPSIG00000002779,ENSPSIG00000008016,ENSPSIG00000012391,ENSPSIG00000003998,ENSPSIG00000010095,ENSPSIG00000017190,ENSPSIG00000009405,ENSPSIG00000011806,ENSPSIG0…
GO:0043233	organelle lumen	cellular_component	1.5495e-40	1.1163e-37	309	1080	2287	18299	ENSPSIG00000015906,ENSPSIG00000011895,ENSPSIG00000003491,ENSPSIG00000013003,ENSPSIG00000010305,ENSPSIG00000018209,ENSPSIG00000012316,ENSPSIG00000005040,ENSPSIG00000017560,ENSPSIG00000011089,ENSPSIG00000014882,ENSPSIG00000006307,ENSPSIG00000008378,ENSPSIG00000002361,ENSPSIG00000010579,ENSPSIG00000004830,ENSPSIG00000007679,ENSPSIG00000017465,ENSPSIG00000006136,ENSPSIG00000015617,ENSPSIG00000006056,…
GO:0031981	nuclear lumen	cellular_component	1.513e-42	1.4534e-39	304	1080	2172	18299	ENSPSIG00000014006,ENSPSIG00000010310,ENSPSIG00000012448,ENSPSIG00000008404,ENSPSIG00000010001,ENSPSIG00000017029,ENSPSIG00000016573,ENSPSIG00000003091,ENSPSIG00000003952,ENSPSIG00000004505,ENSPSIG00000011138,ENSPSIG00000011287,ENSPSIG00000015011,ENSPSIG00000005469,ENSPSIG00000002992,ENSPSIG00000006346,ENSPSIG00000009709,ENSPSIG00000005908,ENSPSIG00000006048,ENSPSIG00000018234,ENSPSIG00000006204,…
GO:0043232	intracellular non-membrane-bounded organelle	cellular_component	2.4266e-30	1.0489e-27	292	1080	2408	18299	ENSPSIG00000005040,ENSPSIG00000012316,ENSPSIG00000011089,ENSPSIG00000014882,ENSPSIG00000008378,ENSPSIG00000002361,ENSPSIG00000007616,ENSPSIG00000003457,ENSPSIG00000011466,ENSPSIG00000004952,ENSPSIG00000011895,ENSPSIG00000015906,ENSPSIG00000012727,ENSPSIG00000013003,ENSPSIG00000016930,ENSPSIG00000018209,ENSPSIG00000015603,ENSPSIG00000007853,ENSPSIG00000011867,ENSPSIG00000008530,ENSPSIG00000006521,…
GO:0043228	non-membrane-bounded organelle	cellular_component	2.7376e-30	1.1545e-27	292	1080	2410	18299	ENSPSIG00000007441,ENSPSIG00000002311,ENSPSIG00000016678,ENSPSIG00000010208,ENSPSIG00000002102,ENSPSIG00000002110,ENSPSIG00000008788,ENSPSIG00000003716,ENSPSIG00000008251,ENSPSIG00000010384,ENSPSIG00000018092,ENSPSIG00000004146,ENSPSIG00000011400,ENSPSIG00000009932,ENSPSIG00000008737,ENSPSIG00000013869,ENSPSIG00000016545,ENSPSIG00000017421,ENSPSIG00000001773,ENSPSIG00000015206,ENSPSIG00000010210,…
GO:0048518	positive regulation of biological process	biological_process	4.5669e-11	7.4493e-09	291	1080	3237	18299	ENSPSIG00000010176,ENSPSIG00000010439,ENSPSIG00000010381,ENSPSIG00000009863,ENSPSIG00000010208,ENSPSIG00000016678,ENSPSIG00000004596,ENSPSIG00000013869,ENSPSIG00000000005,ENSPSIG00000012400,ENSPSIG00000008737,ENSPSIG00000004146,ENSPSIG00000009932,ENSPSIG00000008328,ENSPSIG00000005833,ENSPSIG00000018092,ENSPSIG00000007140,ENSPSIG00000005611,ENSPSIG00000010384,ENSPSIG00000013820,ENSPSIG00000013765,…
GO:0016043	cellular component organization	biological_process	4.2339e-06	0.00037349	290	1080	3532	18299	ENSPSIG00000007272,Novel00337,ENSPSIG00000003117,ENSPSIG00000005466,ENSPSIG00000009078,ENSPSIG00000002170,ENSPSIG00000003674,ENSPSIG00000005481,ENSPSIG00000008935,Novel00479,ENSPSIG00000015414,ENSPSIG00000006368,ENSPSIG00000017091,ENSPSIG00000013230,ENSPSIG00000002138,ENSPSIG00000018211,ENSPSIG00000017727,ENSPSIG00000008124,ENSPSIG00000014964,ENSPSIG00000013608,ENSPSIG00000010362,ENSPSIG000000089…
GO:0016070	RNA metabolic process	biological_process	2.5337e-20	6.9535e-18	288	1080	2802	18299	ENSPSIG00000018219,ENSPSIG00000003117,ENSPSIG00000002184,ENSPSIG00000008148,ENSPSIG00000002760,ENSPSIG00000010280,ENSPSIG00000008067,ENSPSIG00000015707,ENSPSIG00000006368,ENSPSIG00000003835,ENSPSIG00000002138,ENSPSIG00000011812,ENSPSIG00000003762,ENSPSIG00000003881,ENSPSIG00000003674,ENSPSIG00000015414,ENSPSIG00000008935,ENSPSIG00000014666,ENSPSIG00000006383,ENSPSIG00000010362,ENSPSIG00000005721,…
GO:0048522	positive regulation of cellular process	biological_process	3.2709e-13	6.8967e-11	271	1080	2836	18299	ENSPSIG00000014496,ENSPSIG00000006454,ENSPSIG00000013993,ENSPSIG00000014070,ENSPSIG00000016256,ENSPSIG00000015245,ENSPSIG00000015307,ENSPSIG00000016652,ENSPSIG00000003415,ENSPSIG00000010882,ENSPSIG00000009222,ENSPSIG00000003024,ENSPSIG00000010095,ENSPSIG00000015887,ENSPSIG00000016181,ENSPSIG00000011806,ENSPSIG00000017190,ENSPSIG00000001910,ENSPSIG00000002712,ENSPSIG00000005807,ENSPSIG00000015293,…
GO:0010468	regulation of gene expression	biological_process	1.1496e-16	2.7994e-14	260	1080	2577	18299	ENSPSIG00000014845,ENSPSIG00000011864,ENSPSIG00000014373,ENSPSIG00000016019,ENSPSIG00000009677,ENSPSIG00000005956,ENSPSIG00000004616,ENSPSIG00000009934,ENSPSIG00000002096,ENSPSIG00000011597,ENSPSIG00000003140,ENSPSIG00000005470,ENSPSIG00000012804,ENSPSIG00000014192,ENSPSIG00000009375,ENSPSIG00000012662,ENSPSIG00000010328,ENSPSIG00000002171,ENSPSIG00000016379,ENSPSIG00000006978,ENSPSIG00000012313,…
GO:0051171	regulation of nitrogen compound metabolic process	biological_process	7.4846e-17	1.8487e-14	257	1080	2541	18299	ENSPSIG00000005833,ENSPSIG00000018092,ENSPSIG00000007140,ENSPSIG00000010384,ENSPSIG00000014094,ENSPSIG00000013820,ENSPSIG00000008737,ENSPSIG00000004146,ENSPSIG00000009863,ENSPSIG00000010381,ENSPSIG00000015205,ENSPSIG00000010208,ENSPSIG00000010176,ENSPSIG00000003897,ENSPSIG00000002707,ENSPSIG00000008788,ENSPSIG00000008386,ENSPSIG00000016396,ENSPSIG00000004759,ENSPSIG00000010741,ENSPSIG00000006700,…
GO:0048519	negative regulation of biological process	biological_process	3.1417e-10	4.8071e-08	248	1080	2716	18299	ENSPSIG00000008581,ENSPSIG00000000373,ENSPSIG00000015104,ENSPSIG00000004660,ENSPSIG00000008158,ENSPSIG00000009647,ENSPSIG00000017557,ENSPSIG00000018059,ENSPSIG00000005922,ENSPSIG00000009228,ENSPSIG00000017967,ENSPSIG00000013991,ENSPSIG00000014577,ENSPSIG00000012561,ENSPSIG00000005498,ENSPSIG00000005650,ENSPSIG00000016304,ENSPSIG00000003794,ENSPSIG00000006996,ENSPSIG00000002713,ENSPSIG00000010718,…
GO:0031326	regulation of cellular biosynthetic process	biological_process	5.9135e-15	1.3108e-12	244	1080	2465	18299	ENSPSIG00000017404,ENSPSIG00000015814,ENSPSIG00000008201,ENSPSIG00000010051,ENSPSIG00000009050,ENSPSIG00000015384,ENSPSIG00000015403,ENSPSIG00000009633,ENSPSIG00000003774,ENSPSIG00000011692,ENSPSIG00000007287,ENSPSIG00000018234,ENSPSIG00000006204,ENSPSIG00000002672,ENSPSIG00000002720,Novel02205,ENSPSIG00000006307,ENSPSIG00000007616,ENSPSIG00000008378,ENSPSIG00000002361,ENSPSIG00000007324,ENSPSIG0…
GO:0009889	regulation of biosynthetic process	biological_process	1.5596e-14	3.4134e-12	244	1080	2487	18299	ENSPSIG00000005038,ENSPSIG00000008737,ENSPSIG00000013095,ENSPSIG00000004651,ENSPSIG00000004146,ENSPSIG00000005833,ENSPSIG00000018092,ENSPSIG00000005529,ENSPSIG00000007140,ENSPSIG00000014094,ENSPSIG00000010384,ENSPSIG00000013820,ENSPSIG00000008488,Novel03571,ENSPSIG00000010176,ENSPSIG00000003897,ENSPSIG00000002707,ENSPSIG00000013832,ENSPSIG00000009863,ENSPSIG00000010381,ENSPSIG00000011070,ENSPSIG0…
GO:0010556	regulation of macromolecule biosynthetic process	biological_process	3.2807e-15	7.4636e-13	239	1080	2379	18299	ENSPSIG00000010640,ENSPSIG00000006864,ENSPSIG00000010095,ENSPSIG00000003024,ENSPSIG00000011205,ENSPSIG00000007409,ENSPSIG00000007801,ENSPSIG00000009237,ENSPSIG00000014000,ENSPSIG00000012391,ENSPSIG00000004198,ENSPSIG00000009222,ENSPSIG00000010666,ENSPSIG00000013608,ENSPSIG00000014070,ENSPSIG00000009572,ENSPSIG00000016264,ENSPSIG00000018211,Novel04389,ENSPSIG00000009556,ENSPSIG00000015245,ENSPSIG0…
GO:2000112	regulation of cellular macromolecule biosynthetic process	biological_process	3.1011e-15	7.1491e-13	235	1080	2323	18299	ENSPSIG00000008067,ENSPSIG00000015707,ENSPSIG00000005442,ENSPSIG00000006368,ENSPSIG00000002138,ENSPSIG00000003881,ENSPSIG00000015411,ENSPSIG00000011812,ENSPSIG00000011038,ENSPSIG00000015779,ENSPSIG00000015414,ENSPSIG00000018219,ENSPSIG00000005707,ENSPSIG00000017190,ENSPSIG00000002184,ENSPSIG00000008148,ENSPSIG00000011806,ENSPSIG00000010280,ENSPSIG00000014929,ENSPSIG00000001910,ENSPSIG00000009222,…
GO:0043234	protein complex	cellular_component	1.9179e-05	0.001487	235	1080	2921	18299	ENSPSIG00000014006,ENSPSIG00000007679,ENSPSIG00000012448,ENSPSIG00000015342,ENSPSIG00000013296,ENSPSIG00000017987,Novel02019,ENSPSIG00000004830,ENSPSIG00000010579,ENSPSIG00000010001,ENSPSIG00000017660,ENSPSIG00000016241,ENSPSIG00000003768,ENSPSIG00000009848,ENSPSIG00000010891,ENSPSIG00000017103,ENSPSIG00000008404,ENSPSIG00000015617,ENSPSIG00000016573,ENSPSIG00000017465,ENSPSIG00000014035,ENSPSIG0…
GO:0048523	negative regulation of cellular process	biological_process	2.1129e-10	3.2618e-08	234	1080	2514	18299	ENSPSIG00000017967,ENSPSIG00000009228,ENSPSIG00000005922,ENSPSIG00000005650,ENSPSIG00000005498,ENSPSIG00000014577,ENSPSIG00000012561,ENSPSIG00000004660,ENSPSIG00000015104,ENSPSIG00000000373,ENSPSIG00000018059,ENSPSIG00000017557,ENSPSIG00000008158,ENSPSIG00000017945,ENSPSIG00000017907,ENSPSIG00000005978,ENSPSIG00000014801,ENSPSIG00000004413,ENSPSIG00000014614,ENSPSIG00000014842,ENSPSIG00000006840,…
GO:1901362	organic cyclic compound biosynthetic process	biological_process	9.2903e-09	1.1556e-06	232	1080	2699	18299	ENSPSIG00000003894,ENSPSIG00000005040,ENSPSIG00000017560,ENSPSIG00000015567,ENSPSIG00000016814,Novel02205,ENSPSIG00000006307,ENSPSIG00000002361,ENSPSIG00000008378,ENSPSIG00000007324,ENSPSIG00000003810,ENSPSIG00000010841,ENSPSIG00000007985,ENSPSIG00000009633,ENSPSIG00000003774,ENSPSIG00000011692,ENSPSIG00000002720,ENSPSIG00000007287,ENSPSIG00000006204,ENSPSIG00000017404,ENSPSIG00000008201,ENSPSIG0…
GO:0018130	heterocycle biosynthetic process	biological_process	2.1952e-09	3.0609e-07	231	1080	2638	18299	ENSPSIG00000015104,ENSPSIG00000004660,ENSPSIG00000000373,ENSPSIG00000002382,ENSPSIG00000018059,ENSPSIG00000003779,ENSPSIG00000013532,ENSPSIG00000014127,ENSPSIG00000017557,ENSPSIG00000002373,ENSPSIG00000010988,ENSPSIG00000017967,ENSPSIG00000005922,ENSPSIG00000005650,ENSPSIG00000002873,ENSPSIG00000014577,ENSPSIG00000002713,ENSPSIG00000010382,ENSPSIG00000013131,ENSPSIG00000003794,ENSPSIG00000012808,…
GO:0003723	RNA binding	molecular_function	9.3152e-47	1.3422e-43	231	1080	1387	18299	ENSPSIG00000013347,ENSPSIG00000005922,ENSPSIG00000009583,ENSPSIG00000006759,ENSPSIG00000014577,ENSPSIG00000014205,ENSPSIG00000002977,ENSPSIG00000009491,ENSPSIG00000005212,ENSPSIG00000004413,ENSPSIG00000002449,ENSPSIG00000017945,ENSPSIG00000014842,ENSPSIG00000004034,ENSPSIG00000004108,ENSPSIG00000006680,ENSPSIG00000002265,ENSPSIG00000002713,ENSPSIG00000006058,ENSPSIG00000011210,ENSPSIG00000004341,…
GO:0019219	regulation of nucleobase-containing compound metabolic process	biological_process	1.6207e-12	3.1486e-10	230	1080	2403	18299	ENSPSIG00000001910,ENSPSIG00000010280,ENSPSIG00000002760,ENSPSIG00000014929,ENSPSIG00000017190,ENSPSIG00000011806,ENSPSIG00000002184,ENSPSIG00000008148,ENSPSIG00000003117,ENSPSIG00000018219,ENSPSIG00000005707,ENSPSIG00000011038,ENSPSIG00000015779,ENSPSIG00000015414,ENSPSIG00000003881,ENSPSIG00000015411,ENSPSIG00000003762,ENSPSIG00000011812,ENSPSIG00000002138,ENSPSIG00000005807,ENSPSIG00000015707,…
GO:0019438	aromatic compound biosynthetic process	biological_process	4.7708e-09	6.3944e-07	229	1080	2635	18299	ENSPSIG00000015403,ENSPSIG00000015814,ENSPSIG00000017404,ENSPSIG00000008201,ENSPSIG00000010051,ENSPSIG00000015384,ENSPSIG00000009050,ENSPSIG00000011692,ENSPSIG00000003774,ENSPSIG00000007287,ENSPSIG00000006204,ENSPSIG00000002720,ENSPSIG00000009633,ENSPSIG00000003810,ENSPSIG00000007324,ENSPSIG00000007985,ENSPSIG00000010841,Novel02205,ENSPSIG00000006307,ENSPSIG00000008378,ENSPSIG00000002361,ENSPSIG0…
GO:0034654	nucleobase-containing compound biosynthetic process	biological_process	5.9062e-10	8.7281e-08	228	1080	2555	18299	ENSPSIG00000009932,ENSPSIG00000013095,ENSPSIG00000005038,ENSPSIG00000008737,ENSPSIG00000013820,ENSPSIG00000014094,ENSPSIG00000010384,ENSPSIG00000007140,ENSPSIG00000018092,Novel04578,ENSPSIG00000002707,ENSPSIG00000010176,ENSPSIG00000003897,ENSPSIG00000008488,ENSPSIG00000014895,ENSPSIG00000012878,ENSPSIG00000011486,ENSPSIG00000011070,ENSPSIG00000015205,ENSPSIG00000010381,ENSPSIG00000009863,ENSPSIG0…
GO:0005654	nucleoplasm	cellular_component	4.6862e-25	1.5582e-22	223	1080	1715	18299	ENSPSIG00000012895,ENSPSIG00000018157,ENSPSIG00000017088,ENSPSIG00000015919,ENSPSIG00000009847,ENSPSIG00000015034,ENSPSIG00000007937,ENSPSIG00000010014,ENSPSIG00000010608,ENSPSIG00000013590,ENSPSIG00000004346,ENSPSIG00000013604,ENSPSIG00000013417,ENSPSIG00000011408,ENSPSIG00000014679,ENSPSIG00000005989,ENSPSIG00000012803,ENSPSIG00000012948,ENSPSIG00000016848,ENSPSIG00000007926,ENSPSIG00000004052,…
GO:0043412	macromolecule modification	biological_process	5.141e-09	6.8376e-07	222	1080	2440	18299	ENSPSIG00000003415,Novel01696,ENSPSIG00000009993,ENSPSIG00000010586,ENSPSIG00000011059,ENSPSIG00000015269,ENSPSIG00000010666,ENSPSIG00000010882,ENSPSIG00000006364,ENSPSIG00000007409,ENSPSIG00000002350,ENSPSIG00000014000,ENSPSIG00000003346,ENSPSIG00000010362,ENSPSIG00000005306,ENSPSIG00000014088,ENSPSIG00000013993,ENSPSIG00000010252,ENSPSIG00000013608,ENSPSIG00000016256,ENSPSIG00000017310,ENSPSIG0…
GO:0032774	RNA biosynthetic process	biological_process	4.1812e-12	7.453e-10	220	1080	2308	18299	ENSPSIG00000005807,ENSPSIG00000002138,ENSPSIG00000008067,ENSPSIG00000015707,ENSPSIG00000006368,ENSPSIG00000011038,ENSPSIG00000015779,ENSPSIG00000005191,ENSPSIG00000015414,ENSPSIG00000003881,ENSPSIG00000015411,ENSPSIG00000011812,ENSPSIG00000017190,ENSPSIG00000008148,ENSPSIG00000002184,ENSPSIG00000011806,ENSPSIG00000018219,ENSPSIG00000003117,ENSPSIG00000005707,ENSPSIG00000016613,ENSPSIG00000001910,…
GO:0097659	nucleic acid-templated transcription	biological_process	3.4782e-12	6.3976e-10	219	1080	2290	18299	ENSPSIG00000009660,ENSPSIG00000013590,Novel04923,ENSPSIG00000010332,ENSPSIG00000015424,ENSPSIG00000007198,ENSPSIG00000012569,ENSPSIG00000017088,ENSPSIG00000018157,ENSPSIG00000009673,ENSPSIG00000012895,Novel02343,ENSPSIG00000007514,ENSPSIG00000008818,ENSPSIG00000007306,ENSPSIG00000005420,ENSPSIG00000014679,ENSPSIG00000002510,ENSPSIG00000012389,ENSPSIG00000016848,ENSPSIG00000015333,ENSPSIG000000054…
GO:0006351	transcription, DNA-templated	biological_process	3.644e-12	6.632e-10	218	1080	2276	18299	ENSPSIG00000009633,ENSPSIG00000006204,ENSPSIG00000007287,ENSPSIG00000002720,ENSPSIG00000003774,ENSPSIG00000011692,ENSPSIG00000010051,ENSPSIG00000009050,ENSPSIG00000015384,ENSPSIG00000008201,ENSPSIG00000015814,ENSPSIG00000015403,ENSPSIG00000017560,ENSPSIG00000005040,ENSPSIG00000003894,ENSPSIG00000008378,ENSPSIG00000002361,ENSPSIG00000006307,Novel02205,ENSPSIG00000010841,ENSPSIG00000007985,ENSPSIG0…
GO:0051252	regulation of RNA metabolic process	biological_process	1.5314e-12	3.0089e-10	217	1080	2231	18299	ENSPSIG00000007514,Novel02343,ENSPSIG00000012895,ENSPSIG00000009673,ENSPSIG00000017088,ENSPSIG00000018157,ENSPSIG00000012569,ENSPSIG00000007198,ENSPSIG00000015424,ENSPSIG00000010332,Novel04923,ENSPSIG00000013590,ENSPSIG00000009660,ENSPSIG00000008887,ENSPSIG00000018257,ENSPSIG00000013417,ENSPSIG00000005471,ENSPSIG00000015333,ENSPSIG00000016848,ENSPSIG00000012389,ENSPSIG00000014679,ENSPSIG000000025…
GO:0006464	cellular protein modification process	biological_process	9.7993e-09	1.2016e-06	213	1080	2336	18299	ENSPSIG00000006250,ENSPSIG00000014706,ENSPSIG00000012878,ENSPSIG00000016678,ENSPSIG00000010208,ENSPSIG00000002186,ENSPSIG00000008800,ENSPSIG00000003897,ENSPSIG00000010176,ENSPSIG00000017250,ENSPSIG00000010439,ENSPSIG00000008788,ENSPSIG00000009525,ENSPSIG00000004450,ENSPSIG00000004637,ENSPSIG00000018092,ENSPSIG00000002405,ENSPSIG00000008644,ENSPSIG00000010384,ENSPSIG00000007140,ENSPSIG00000008737,…
GO:0036211	protein modification process	biological_process	9.7993e-09	1.2016e-06	213	1080	2336	18299	ENSPSIG00000009138,ENSPSIG00000011098,ENSPSIG00000006627,ENSPSIG00000004108,ENSPSIG00000007831,ENSPSIG00000017907,ENSPSIG00000017945,ENSPSIG00000005978,ENSPSIG00000004413,ENSPSIG00000014614,ENSPSIG00000015056,ENSPSIG00000010718,ENSPSIG00000004968,ENSPSIG00000013328,ENSPSIG00000015230,ENSPSIG00000016304,ENSPSIG00000009049,ENSPSIG00000013076,ENSPSIG00000009810,ENSPSIG00000005498,ENSPSIG00000014577,…
GO:2001141	regulation of RNA biosynthetic process	biological_process	1.6261e-10	2.5333e-08	203	1080	2159	18299	ENSPSIG00000001773,ENSPSIG00000009375,ENSPSIG00000016545,ENSPSIG00000014192,ENSPSIG00000005932,ENSPSIG00000007367,ENSPSIG00000011085,ENSPSIG00000010328,ENSPSIG00000002171,ENSPSIG00000016379,ENSPSIG00000010562,ENSPSIG00000018045,ENSPSIG00000011204,ENSPSIG00000012589,ENSPSIG00000006978,ENSPSIG00000006988,ENSPSIG00000012313,ENSPSIG00000012082,ENSPSIG00000014845,ENSPSIG00000004759,ENSPSIG00000010741,…
GO:1903506	regulation of nucleic acid-templated transcription	biological_process	3.7806e-10	5.6841e-08	201	1080	2153	18299	ENSPSIG00000015403,ENSPSIG00000017404,ENSPSIG00000015814,ENSPSIG00000008201,ENSPSIG00000010051,ENSPSIG00000009050,ENSPSIG00000015384,ENSPSIG00000003774,ENSPSIG00000011692,ENSPSIG00000007287,ENSPSIG00000006204,ENSPSIG00000002720,ENSPSIG00000009633,ENSPSIG00000007324,ENSPSIG00000010841,ENSPSIG00000007985,Novel02205,ENSPSIG00000006307,ENSPSIG00000008378,ENSPSIG00000002361,ENSPSIG00000005040,ENSPSIG0…
GO:0009893	positive regulation of metabolic process	biological_process	1.2997e-10	2.0617e-08	200	1080	2033	18299	ENSPSIG00000016008,ENSPSIG00000012569,ENSPSIG00000007514,ENSPSIG00000008426,ENSPSIG00000012895,ENSPSIG00000004346,ENSPSIG00000013590,ENSPSIG00000009660,ENSPSIG00000015424,ENSPSIG00000007198,ENSPSIG00000015127,ENSPSIG00000012948,ENSPSIG00000015333,ENSPSIG00000017082,ENSPSIG00000005420,ENSPSIG00000008887,ENSPSIG00000005471,ENSPSIG00000007867,ENSPSIG00000013417,ENSPSIG00000005600,ENSPSIG00000011291,…
GO:0006355	regulation of transcription, DNA-templated	biological_process	3.8297e-10	5.7083e-08	200	1080	2138	18299	ENSPSIG00000004198,ENSPSIG00000010666,ENSPSIG00000009222,ENSPSIG00000003024,ENSPSIG00000010095,ENSPSIG00000007409,ENSPSIG00000011205,ENSPSIG00000010640,ENSPSIG00000012391,ENSPSIG00000014000,ENSPSIG00000009237,ENSPSIG00000000487,ENSPSIG00000005721,ENSPSIG00000002028,ENSPSIG00000003346,ENSPSIG00000006454,ENSPSIG00000006383,ENSPSIG00000010362,ENSPSIG00000009572,ENSPSIG00000014070,ENSPSIG00000013608,…
GO:0006996	organelle organization	biological_process	5.8383e-08	6.8669e-06	198	1080	2140	18299	ENSPSIG00000010882,ENSPSIG00000010666,ENSPSIG00000009993,ENSPSIG00000003415,ENSPSIG00000017517,ENSPSIG00000003471,ENSPSIG00000016181,ENSPSIG00000012391,ENSPSIG00000010437,ENSPSIG00000014496,ENSPSIG00000005737,ENSPSIG00000013993,ENSPSIG00000010362,ENSPSIG00000004826,ENSPSIG00000008147,ENSPSIG00000011625,ENSPSIG00000003346,ENSPSIG00000014964,ENSPSIG00000015307,ENSPSIG00000002880,ENSPSIG00000018211,…
GO:0044822	poly(A) RNA binding	molecular_function	3.2024e-61	1.8456e-57	198	1080	866	18299	ENSPSIG00000011642,ENSPSIG00000005779,ENSPSIG00000005600,ENSPSIG00000015958,ENSPSIG00000014762,ENSPSIG00000004052,ENSPSIG00000008818,ENSPSIG00000012803,ENSPSIG00000005989,ENSPSIG00000007165,ENSPSIG00000011408,ENSPSIG00000013604,ENSPSIG00000012904,ENSPSIG00000006371,ENSPSIG00000010483,ENSPSIG00000008642,ENSPSIG00000006273,ENSPSIG00000007198,ENSPSIG00000002093,ENSPSIG00000017487,ENSPSIG00000013882,…
GO:0031325	positive regulation of cellular metabolic process	biological_process	2.8294e-12	5.3174e-10	180	1080	1709	18299	ENSPSIG00000006204,ENSPSIG00000011692,ENSPSIG00000009633,ENSPSIG00000011820,ENSPSIG00000015403,ENSPSIG00000013740,ENSPSIG00000009050,ENSPSIG00000010051,ENSPSIG00000015814,ENSPSIG00000008201,ENSPSIG00000004383,ENSPSIG00000005040,ENSPSIG00000010841,ENSPSIG00000011466,ENSPSIG00000002361,ENSPSIG00000012139,ENSPSIG00000017349,ENSPSIG00000008715,ENSPSIG00000004057,ENSPSIG00000010579,ENSPSIG00000014529,…
GO:0010604	positive regulation of macromolecule metabolic process	biological_process	8.1779e-12	1.4e-09	178	1080	1693	18299	ENSPSIG00000013590,ENSPSIG00000009660,ENSPSIG00000015424,ENSPSIG00000007198,ENSPSIG00000015127,ENSPSIG00000016008,ENSPSIG00000012569,ENSPSIG00000007514,ENSPSIG00000012895,ENSPSIG00000005600,ENSPSIG00000011291,ENSPSIG00000015828,ENSPSIG00000017097,ENSPSIG00000008818,ENSPSIG00000011508,ENSPSIG00000015333,ENSPSIG00000012948,ENSPSIG00000005420,ENSPSIG00000017082,ENSPSIG00000008887,ENSPSIG00000005471,…
GO:0009892	negative regulation of metabolic process	biological_process	7.5173e-13	1.5291e-10	163	1080	1486	18299	ENSPSIG00000013820,ENSPSIG00000011576,ENSPSIG00000004651,ENSPSIG00000012400,ENSPSIG00000008737,ENSPSIG00000014895,ENSPSIG00000008800,ENSPSIG00000013935,ENSPSIG00000016678,ENSPSIG00000010208,ENSPSIG00000002232,ENSPSIG00000004450,ENSPSIG00000013832,ENSPSIG00000008488,ENSPSIG00000010741,ENSPSIG00000014845,ENSPSIG00000003202,ENSPSIG00000008386,ENSPSIG00000009714,ENSPSIG00000015951,ENSPSIG00000018018,…
GO:0051246	regulation of protein metabolic process	biological_process	1.6874e-12	3.2417e-10	161	1080	1457	18299	ENSPSIG00000003709,ENSPSIG00000005442,ENSPSIG00000006368,ENSPSIG00000002138,ENSPSIG00000015293,ENSPSIG00000011941,ENSPSIG00000014929,ENSPSIG00000001910,ENSPSIG00000006903,ENSPSIG00000003117,ENSPSIG00000018118,ENSPSIG00000014000,ENSPSIG00000013461,ENSPSIG00000006864,ENSPSIG00000010666,ENSPSIG00000010882,ENSPSIG00000010586,ENSPSIG00000003415,ENSPSIG00000014964,ENSPSIG00000016652,ENSPSIG00000015307,…
GO:0010646	regulation of cell communication	biological_process	1.5753e-05	0.001261	158	1080	1767	18299	ENSPSIG00000006903,ENSPSIG00000001910,ENSPSIG00000017190,ENSPSIG00000009078,ENSPSIG00000015414,ENSPSIG00000015779,ENSPSIG00000011812,ENSPSIG00000003674,ENSPSIG00000003881,ENSPSIG00000003709,ENSPSIG00000015293,ENSPSIG00000013569,ENSPSIG00000002138,ENSPSIG00000008067,ENSPSIG00000012011,ENSPSIG00000014070,ENSPSIG00000016256,ENSPSIG00000015245,ENSPSIG00000015307,ENSPSIG00000002880,ENSPSIG00000005721,…
GO:0044085	cellular component biogenesis	biological_process	1.0002e-10	1.6013e-08	157	1080	1498	18299	ENSPSIG00000004613,ENSPSIG00000007201,ENSPSIG00000007272,ENSPSIG00000002170,ENSPSIG00000009405,ENSPSIG00000008935,ENSPSIG00000015779,ENSPSIG00000015414,ENSPSIG00000005481,ENSPSIG00000014603,ENSPSIG00000012477,ENSPSIG00000013230,ENSPSIG00000015293,ENSPSIG00000002138,ENSPSIG00000012011,ENSPSIG00000008253,ENSPSIG00000017041,ENSPSIG00000008124,ENSPSIG00000015307,ENSPSIG00000008147,ENSPSIG00000011625,…
GO:0003677	DNA binding	molecular_function	8.8288e-08	1.0043e-05	153	1080	1701	18299	ENSPSIG00000013608,ENSPSIG00000013566,ENSPSIG00000009572,ENSPSIG00000015245,ENSPSIG00000002028,ENSPSIG00000000487,ENSPSIG00000006383,ENSPSIG00000005737,ENSPSIG00000014666,ENSPSIG00000010640,ENSPSIG00000011205,ENSPSIG00000003024,ENSPSIG00000010095,Novel03048,ENSPSIG00000009237,ENSPSIG00000003758,ENSPSIG00000010437,ENSPSIG00000014000,ENSPSIG00000006850,ENSPSIG00000016613,ENSPSIG00000014929,ENSPSIG0…
GO:0031324	negative regulation of cellular metabolic process	biological_process	4.6818e-13	9.7529e-11	152	1080	1346	18299	ENSPSIG00000003881,ENSPSIG00000015414,ENSPSIG00000011038,ENSPSIG00000006368,ENSPSIG00000005442,ENSPSIG00000015707,ENSPSIG00000014929,ENSPSIG00000001910,ENSPSIG00000011806,ENSPSIG00000002184,ENSPSIG00000017190,ENSPSIG00000012391,ENSPSIG00000014000,ENSPSIG00000007801,ENSPSIG00000009237,ENSPSIG00000010095,ENSPSIG00000011205,ENSPSIG00000007409,ENSPSIG00000007131,ENSPSIG00000010640,ENSPSIG00000010666,…
GO:0010605	negative regulation of macromolecule metabolic process	biological_process	5.7935e-13	1.1925e-10	152	1080	1343	18299	ENSPSIG00000001910,ENSPSIG00000014929,ENSPSIG00000011806,ENSPSIG00000002184,ENSPSIG00000017190,ENSPSIG00000015414,ENSPSIG00000011038,ENSPSIG00000003881,ENSPSIG00000015293,ENSPSIG00000006368,ENSPSIG00000015707,ENSPSIG00000005442,ENSPSIG00000014070,ENSPSIG00000007145,ENSPSIG00000000487,ENSPSIG00000005721,ENSPSIG00000004398,ENSPSIG00000011625,ENSPSIG00000013993,ENSPSIG00000009111,ENSPSIG00000010362,…
GO:0032268	regulation of cellular protein metabolic process	biological_process	2.1866e-11	3.6705e-09	147	1080	1343	18299	ENSPSIG00000013869,ENSPSIG00000008737,ENSPSIG00000012400,ENSPSIG00000011576,ENSPSIG00000004146,ENSPSIG00000005833,ENSPSIG00000018092,ENSPSIG00000005529,ENSPSIG00000007140,ENSPSIG00000008644,ENSPSIG00000010176,Novel03571,ENSPSIG00000004450,ENSPSIG00000013832,ENSPSIG00000010439,ENSPSIG00000016678,ENSPSIG00000010208,ENSPSIG00000008800,ENSPSIG00000011341,ENSPSIG00000006700,ENSPSIG00000009934,ENSPSIG0…
GO:0043933	macromolecular complex subunit organization	biological_process	3.6226e-10	5.4942e-08	147	1080	1379	18299	ENSPSIG00000006996,ENSPSIG00000009049,ENSPSIG00000013076,ENSPSIG00000009810,ENSPSIG00000011210,ENSPSIG00000006633,ENSPSIG00000010718,ENSPSIG00000017907,ENSPSIG00000014801,ENSPSIG00000014614,ENSPSIG00000004413,ENSPSIG00000009138,ENSPSIG00000011098,ENSPSIG00000004660,ENSPSIG00000006188,ENSPSIG00000015104,ENSPSIG00000018059,ENSPSIG00000014127,ENSPSIG00000008158,ENSPSIG00000009228,ENSPSIG00000005498,…
GO:1901564	organonitrogen compound metabolic process	biological_process	1.3518e-12	2.6866e-10	139	1080	1292	18299	ENSPSIG00000008016,ENSPSIG00000016011,ENSPSIG00000006864,ENSPSIG00000007131,ENSPSIG00000006992,ENSPSIG00000017517,ENSPSIG00000003471,ENSPSIG00000007145,ENSPSIG00000014699,ENSPSIG00000017803,ENSPSIG00000018211,ENSPSIG00000005905,ENSPSIG00000014726,ENSPSIG00000008018,ENSPSIG00000017041,ENSPSIG00000016452,ENSPSIG00000009111,ENSPSIG00000005721,ENSPSIG00000017495,ENSPSIG00000004417,ENSPSIG00000006821,…
GO:0030529	ribonucleoprotein complex	cellular_component	3.4214e-55	1.1831e-51	136	1080	490	18299	ENSPSIG00000012803,ENSPSIG00000011569,ENSPSIG00000003267,ENSPSIG00000007165,ENSPSIG00000005600,ENSPSIG00000011508,ENSPSIG00000008818,ENSPSIG00000012569,ENSPSIG00000013882,ENSPSIG00000004039,ENSPSIG00000015335,ENSPSIG00000006273,ENSPSIG00000005634,ENSPSIG00000006371,ENSPSIG00000008642,ENSPSIG00000009937,ENSPSIG00000002093,ENSPSIG00000016422,ENSPSIG00000008208,ENSPSIG00000006680,ENSPSIG00000002265,…
GO:0022607	cellular component assembly	biological_process	1.5325e-06	0.0001448	133	1080	1398	18299	ENSPSIG00000017088,ENSPSIG00000008426,ENSPSIG00000015335,ENSPSIG00000012569,ENSPSIG00000006173,ENSPSIG00000015127,ENSPSIG00000009937,ENSPSIG00000013529,ENSPSIG00000005471,ENSPSIG00000010216,ENSPSIG00000007867,ENSPSIG00000016848,ENSPSIG00000007926,ENSPSIG00000017097,ENSPSIG00000016835,ENSPSIG00000011845,ENSPSIG00000011291,ENSPSIG00000012752,ENSPSIG00000015104,ENSPSIG00000018059,ENSPSIG00000008158,…
GO:0016310	phosphorylation	biological_process	5.8952e-06	0.00051479	133	1080	1422	18299	ENSPSIG00000006903,ENSPSIG00000014991,ENSPSIG00000003762,ENSPSIG00000003709,ENSPSIG00000017351,ENSPSIG00000012011,ENSPSIG00000005442,ENSPSIG00000003268,ENSPSIG00000002138,ENSPSIG00000002880,Novel04389,ENSPSIG00000014964,ENSPSIG00000016256,ENSPSIG00000014070,ENSPSIG00000013993,ENSPSIG00000003346,ENSPSIG00000002350,ENSPSIG00000007801,ENSPSIG00000014000,ENSPSIG00000007131,ENSPSIG00000006364,ENSPSIG0…
GO:0006366	transcription from RNA polymerase II promoter	biological_process	1.6263e-10	2.5333e-08	128	1080	1162	18299	ENSPSIG00000014006,ENSPSIG00000013773,ENSPSIG00000008715,ENSPSIG00000010579,ENSPSIG00000012448,ENSPSIG00000008404,ENSPSIG00000014529,ENSPSIG00000009848,ENSPSIG00000009796,ENSPSIG00000009399,ENSPSIG00000005459,ENSPSIG00000003760,ENSPSIG00000015011,ENSPSIG00000011862,ENSPSIG00000006346,ENSPSIG00000009709,ENSPSIG00000005908,ENSPSIG00000007853,ENSPSIG00000003774,ENSPSIG00000006204,ENSPSIG00000009633,…
GO:1901566	organonitrogen compound biosynthetic process	biological_process	5.3428e-22	1.5927e-19	124	1080	846	18299	Novel03571,ENSPSIG00000011777,ENSPSIG00000002750,ENSPSIG00000003729,ENSPSIG00000013882,ENSPSIG00000013832,ENSPSIG00000010752,ENSPSIG00000002110,ENSPSIG00000010208,ENSPSIG00000016006,ENSPSIG00000009937,ENSPSIG00000002093,ENSPSIG00000002311,ENSPSIG00000006371,ENSPSIG00000008642,ENSPSIG00000006273,ENSPSIG00000005634,ENSPSIG00000007165,ENSPSIG00000011400,ENSPSIG00000009932,ENSPSIG00000004146,ENSPSIG0…
GO:0005829	cytosol	cellular_component	1.7995e-25	6.2227e-23	122	1080	714	18299	ENSPSIG00000003295,ENSPSIG00000003091,ENSPSIG00000010001,ENSPSIG00000009796,ENSPSIG00000004613,ENSPSIG00000005516,ENSPSIG00000014299,ENSPSIG00000011198,ENSPSIG00000009871,ENSPSIG00000009078,ENSPSIG00000003535,ENSPSIG00000003881,ENSPSIG00000008418,ENSPSIG00000010358,ENSPSIG00000002477,ENSPSIG00000012576,ENSPSIG00000014221,ENSPSIG00000008015,ENSPSIG00000008935,ENSPSIG00000002992,ENSPSIG00000012469,…
GO:0006357	regulation of transcription from RNA polymerase II promoter	biological_process	3.1782e-09	4.3269e-07	120	1080	1116	18299	ENSPSIG00000009633,ENSPSIG00000003346,ENSPSIG00000003774,ENSPSIG00000006204,ENSPSIG00000000487,ENSPSIG00000015814,ENSPSIG00000009050,Novel04389,ENSPSIG00000009556,ENSPSIG00000010051,ENSPSIG00000013608,ENSPSIG00000014070,ENSPSIG00000003894,ENSPSIG00000009222,ENSPSIG00000005040,ENSPSIG00000017560,ENSPSIG00000010666,ENSPSIG00000009237,ENSPSIG00000006307,ENSPSIG00000002361,ENSPSIG00000008378,ENSPSIG0…
GO:0031328	positive regulation of cellular biosynthetic process	biological_process	2.9339e-09	4.0259e-07	119	1080	1101	18299	ENSPSIG00000011486,ENSPSIG00000012878,ENSPSIG00000007198,ENSPSIG00000009863,ENSPSIG00000010381,ENSPSIG00000011070,ENSPSIG00000014895,ENSPSIG00000009660,Novel03571,ENSPSIG00000007514,ENSPSIG00000008488,ENSPSIG00000012569,ENSPSIG00000018092,ENSPSIG00000005529,ENSPSIG00000008818,ENSPSIG00000005833,ENSPSIG00000005600,ENSPSIG00000010384,ENSPSIG00000011291,ENSPSIG00000007140,ENSPSIG00000013095,ENSPSIG0…
GO:0009891	positive regulation of biosynthetic process	biological_process	6.2707e-09	8.2137e-07	119	1080	1117	18299	ENSPSIG00000014845,ENSPSIG00000011098,ENSPSIG00000010840,ENSPSIG00000017907,ENSPSIG00000009677,ENSPSIG00000014801,ENSPSIG00000008386,ENSPSIG00000014614,ENSPSIG00000016396,ENSPSIG00000005956,ENSPSIG00000004413,ENSPSIG00000011864,ENSPSIG00000014373,ENSPSIG00000018018,ENSPSIG00000004616,ENSPSIG00000012808,ENSPSIG00000012079,ENSPSIG00000002096,ENSPSIG00000005470,ENSPSIG00000012804,ENSPSIG00000003140,…
GO:0051173	positive regulation of nitrogen compound metabolic process	biological_process	1.3966e-08	1.6887e-06	119	1080	1127	18299	ENSPSIG00000004146,ENSPSIG00000017082,ENSPSIG00000005420,ENSPSIG00000015333,ENSPSIG00000005038,ENSPSIG00000013417,ENSPSIG00000008737,ENSPSIG00000008887,ENSPSIG00000013095,ENSPSIG00000004651,ENSPSIG00000007140,ENSPSIG00000005600,ENSPSIG00000010384,ENSPSIG00000008644,ENSPSIG00000008818,ENSPSIG00000005833,ENSPSIG00000018092,ENSPSIG00000005529,ENSPSIG00000012569,ENSPSIG00000008488,Novel03571,ENSPSIG0…
GO:0051172	negative regulation of nitrogen compound metabolic process	biological_process	3.6767e-15	8.2559e-13	117	1080	871	18299	ENSPSIG00000010666,ENSPSIG00000016257,ENSPSIG00000017560,ENSPSIG00000009222,ENSPSIG00000012197,ENSPSIG00000012391,ENSPSIG00000014000,ENSPSIG00000008378,ENSPSIG00000006307,ENSPSIG00000009237,ENSPSIG00000007616,ENSPSIG00000010095,ENSPSIG00000010841,ENSPSIG00000011205,ENSPSIG00000007409,ENSPSIG00000010640,ENSPSIG00000007131,ENSPSIG00000013993,ENSPSIG00000017723,ENSPSIG00000009111,ENSPSIG00000011895,…
GO:0010628	positive regulation of gene expression	biological_process	9.0369e-08	1.0212e-05	117	1080	1137	18299	ENSPSIG00000010579,ENSPSIG00000008715,ENSPSIG00000008148,ENSPSIG00000011806,ENSPSIG00000002760,ENSPSIG00000017029,ENSPSIG00000001910,ENSPSIG00000008404,ENSPSIG00000006368,ENSPSIG00000005807,ENSPSIG00000002138,ENSPSIG00000011138,ENSPSIG00000009399,ENSPSIG00000005459,ENSPSIG00000011812,ENSPSIG00000003535,ENSPSIG00000008530,ENSPSIG00000005908,ENSPSIG00000011176,ENSPSIG00000003881,ENSPSIG00000012576,…
GO:0010557	positive regulation of macromolecule biosynthetic process	biological_process	2.3109e-09	3.1965e-07	116	1080	1053	18299	ENSPSIG00000012079,ENSPSIG00000018018,ENSPSIG00000004616,ENSPSIG00000012808,ENSPSIG00000013131,ENSPSIG00000002096,ENSPSIG00000012804,ENSPSIG00000003140,ENSPSIG00000005470,ENSPSIG00000010840,ENSPSIG00000011098,ENSPSIG00000014845,ENSPSIG00000014373,ENSPSIG00000011864,ENSPSIG00000017907,ENSPSIG00000009677,ENSPSIG00000008386,ENSPSIG00000016396,ENSPSIG00000014614,ENSPSIG00000004413,ENSPSIG00000005956,…
GO:0010033	response to organic substance	biological_process	2.9705e-06	0.00027031	116	1080	1208	18299	ENSPSIG00000014000,ENSPSIG00000007801,ENSPSIG00000007409,ENSPSIG00000011205,ENSPSIG00000010666,ENSPSIG00000014143,ENSPSIG00000014882,ENSPSIG00000010139,ENSPSIG00000009050,ENSPSIG00000015245,ENSPSIG00000013740,ENSPSIG00000014378,ENSPSIG00000007145,ENSPSIG00000002880,ENSPSIG00000015814,ENSPSIG00000004695,ENSPSIG00000008910,ENSPSIG00000009111,ENSPSIG00000014088,ENSPSIG00000006383,ENSPSIG00000004417,…
GO:0043603	cellular amide metabolic process	biological_process	1.5453e-33	8.6188e-31	114	1080	549	18299	ENSPSIG00000003295,ENSPSIG00000014035,ENSPSIG00000008837,ENSPSIG00000003091,ENSPSIG00000002894,ENSPSIG00000017029,ENSPSIG00000016241,ENSPSIG00000005516,ENSPSIG00000001910,ENSPSIG00000011198,ENSPSIG00000009871,ENSPSIG00000008673,ENSPSIG00000010987,ENSPSIG00000011176,ENSPSIG00000002477,ENSPSIG00000014221,ENSPSIG00000006102,ENSPSIG00000002992,ENSPSIG00000003835,ENSPSIG00000012469,ENSPSIG00000008253,…
GO:0043604	amide biosynthetic process	biological_process	3.2358e-41	2.9446e-38	113	1080	456	18299	ENSPSIG00000017803,ENSPSIG00000018211,ENSPSIG00000005905,ENSPSIG00000016930,ENSPSIG00000012727,ENSPSIG00000014699,ENSPSIG00000013356,ENSPSIG00000007145,ENSPSIG00000017041,ENSPSIG00000008018,ENSPSIG00000005938,ENSPSIG00000015906,ENSPSIG00000009111,ENSPSIG00000011895,ENSPSIG00000016452,ENSPSIG00000004952,ENSPSIG00000008147,ENSPSIG00000004398,ENSPSIG00000006821,ENSPSIG00000004417,ENSPSIG00000004041,…
GO:0006518	peptide metabolic process	biological_process	7.9826e-39	4.7593e-36	112	1080	471	18299	ENSPSIG00000011198,ENSPSIG00000009871,ENSPSIG00000014035,ENSPSIG00000003295,ENSPSIG00000002894,ENSPSIG00000008837,ENSPSIG00000003091,ENSPSIG00000017029,ENSPSIG00000016241,ENSPSIG00000005516,ENSPSIG00000001910,ENSPSIG00000012469,ENSPSIG00000003835,ENSPSIG00000008253,ENSPSIG00000016994,ENSPSIG00000010987,ENSPSIG00000011176,ENSPSIG00000002477,ENSPSIG00000014221,ENSPSIG00000006102,ENSPSIG00000002992,…
GO:0010629	negative regulation of gene expression	biological_process	1.6394e-13	3.5432e-11	112	1080	864	18299	ENSPSIG00000013832,ENSPSIG00000012569,ENSPSIG00000012895,ENSPSIG00000017088,ENSPSIG00000018157,ENSPSIG00000008488,ENSPSIG00000014895,ENSPSIG00000013935,ENSPSIG00000015424,ENSPSIG00000010208,ENSPSIG00000010332,Novel04923,ENSPSIG00000016848,ENSPSIG00000005420,ENSPSIG00000014679,ENSPSIG00000005471,ENSPSIG00000013820,ENSPSIG00000011508,ENSPSIG00000016379,ENSPSIG00000017557,ENSPSIG00000012589,ENSPSIG0…
GO:0006412	translation	biological_process	1.2163e-45	1.5021e-42	111	1080	402	18299	ENSPSIG00000003835,ENSPSIG00000012469,ENSPSIG00000016994,ENSPSIG00000008253,ENSPSIG00000010987,ENSPSIG00000011176,ENSPSIG00000014221,ENSPSIG00000006102,ENSPSIG00000002477,ENSPSIG00000002992,ENSPSIG00000011198,ENSPSIG00000009871,ENSPSIG00000003091,ENSPSIG00000008837,ENSPSIG00000002894,ENSPSIG00000003295,ENSPSIG00000014035,ENSPSIG00000017029,ENSPSIG00000016241,ENSPSIG00000005516,ENSPSIG00000001910,…
GO:0043043	peptide biosynthetic process	biological_process	6.4744e-44	6.9964e-41	111	1080	416	18299	ENSPSIG00000015634,ENSPSIG00000013347,ENSPSIG00000010490,ENSPSIG00000005922,ENSPSIG00000017447,ENSPSIG00000013153,ENSPSIG00000008657,ENSPSIG00000003652,ENSPSIG00000010817,ENSPSIG00000015206,ENSPSIG00000006759,ENSPSIG00000004333,ENSPSIG00000014118,ENSPSIG00000011501,ENSPSIG00000011204,ENSPSIG00000005212,Novel00849,ENSPSIG00000016019,ENSPSIG00000014842,ENSPSIG00000007588,ENSPSIG00000011948,ENSPSIG0…
GO:0009056	catabolic process	biological_process	2.3002e-05	0.0017444	111	1080	1199	18299	ENSPSIG00000017228,ENSPSIG00000001791,ENSPSIG00000003674,ENSPSIG00000008418,ENSPSIG00000008015,ENSPSIG00000003038,ENSPSIG00000015293,ENSPSIG00000003865,ENSPSIG00000002138,ENSPSIG00000016531,ENSPSIG00000011941,ENSPSIG00000005459,ENSPSIG00000017465,ENSPSIG00000012403,ENSPSIG00000017944,ENSPSIG00000016241,ENSPSIG00000001910,ENSPSIG00000014299,ENSPSIG00000010579,ENSPSIG00000008179,ENSPSIG00000016181,…
GO:0006468	protein phosphorylation	biological_process	5.5709e-05	0.0039314	111	1080	1189	18299	ENSPSIG00000008928,ENSPSIG00000008715,ENSPSIG00000004057,ENSPSIG00000010579,ENSPSIG00000011412,ENSPSIG00000006903,ENSPSIG00000003350,ENSPSIG00000006136,ENSPSIG00000014924,ENSPSIG00000002138,ENSPSIG00000011138,ENSPSIG00000003952,ENSPSIG00000005442,ENSPSIG00000012576,ENSPSIG00000009924,ENSPSIG00000011862,ENSPSIG00000012432,ENSPSIG00000015011,ENSPSIG00000006521,ENSPSIG00000003535,ENSPSIG00000001791,…
GO:0045935	positive regulation of nucleobase-containing compound metabolic process	biological_process	3.3429e-07	3.5243e-05	110	1080	1081	18299	ENSPSIG00000002361,ENSPSIG00000003024,ENSPSIG00000010095,ENSPSIG00000010841,ENSPSIG00000007409,ENSPSIG00000010640,ENSPSIG00000010666,ENSPSIG00000005040,ENSPSIG00000009222,ENSPSIG00000010051,ENSPSIG00000009556,ENSPSIG00000009050,ENSPSIG00000018211,ENSPSIG00000015814,ENSPSIG00000008201,ENSPSIG00000013608,ENSPSIG00000015403,ENSPSIG00000006454,ENSPSIG00000008910,ENSPSIG00000006204,ENSPSIG00000002028,…
GO:0019899	enzyme binding	molecular_function	2.5243e-06	0.00023092	106	1080	1023	18299	ENSPSIG00000014088,ENSPSIG00000003774,ENSPSIG00000011692,ENSPSIG00000008147,ENSPSIG00000002028,ENSPSIG00000002720,ENSPSIG00000013601,ENSPSIG00000004417,ENSPSIG00000001478,ENSPSIG00000013740,ENSPSIG00000016256,ENSPSIG00000015403,ENSPSIG00000014070,ENSPSIG00000012102,ENSPSIG00000010666,ENSPSIG00000003415,ENSPSIG00000017349,ENSPSIG00000013461,ENSPSIG00000007801,ENSPSIG00000002350,ENSPSIG00000012139,…
GO:0031327	negative regulation of cellular biosynthetic process	biological_process	2.0068e-11	3.4017e-09	105	1080	851	18299	ENSPSIG00000010051,ENSPSIG00000017404,ENSPSIG00000014070,ENSPSIG00000013993,ENSPSIG00000009633,ENSPSIG00000009111,ENSPSIG00000010362,ENSPSIG00000005721,ENSPSIG00000018234,ENSPSIG00000000487,ENSPSIG00000003774,ENSPSIG00000004398,ENSPSIG00000008378,ENSPSIG00000014000,ENSPSIG00000012391,ENSPSIG00000006307,ENSPSIG00000009237,ENSPSIG00000007616,ENSPSIG00000010095,ENSPSIG00000011205,ENSPSIG00000007409,…
GO:0009890	negative regulation of biosynthetic process	biological_process	3.1338e-11	5.2099e-09	105	1080	859	18299	ENSPSIG00000014577,ENSPSIG00000003652,ENSPSIG00000016545,ENSPSIG00000005650,ENSPSIG00000009375,ENSPSIG00000005922,ENSPSIG00000017447,ENSPSIG00000017967,ENSPSIG00000008158,ENSPSIG00000016379,ENSPSIG00000017557,ENSPSIG00000006978,ENSPSIG00000012589,ENSPSIG00000015104,ENSPSIG00000000373,ENSPSIG00000014118,ENSPSIG00000011098,ENSPSIG00000010741,ENSPSIG00000007435,ENSPSIG00000014845,ENSPSIG00000014842,…
GO:0045934	negative regulation of nucleobase-containing compound metabolic process	biological_process	2.9646e-12	5.5117e-10	104	1080	812	18299	Novel04923,ENSPSIG00000007937,ENSPSIG00000010608,ENSPSIG00000015424,ENSPSIG00000010332,ENSPSIG00000013935,ENSPSIG00000014895,ENSPSIG00000017088,ENSPSIG00000018157,ENSPSIG00000008488,ENSPSIG00000012895,ENSPSIG00000008818,ENSPSIG00000011508,ENSPSIG00000013820,ENSPSIG00000005471,ENSPSIG00000014679,ENSPSIG00000005420,ENSPSIG00000016848,ENSPSIG00000017967,ENSPSIG00000005922,ENSPSIG00000009375,ENSPSIG0…
GO:0010558	negative regulation of macromolecule biosynthetic process	biological_process	4.3579e-12	7.6886e-10	104	1080	818	18299	ENSPSIG00000006368,ENSPSIG00000015707,ENSPSIG00000005442,ENSPSIG00000013681,ENSPSIG00000011138,ENSPSIG00000009399,ENSPSIG00000007853,ENSPSIG00000008530,ENSPSIG00000003881,ENSPSIG00000015414,ENSPSIG00000011862,ENSPSIG00000009709,ENSPSIG00000015011,ENSPSIG00000011038,ENSPSIG00000012448,ENSPSIG00000015342,ENSPSIG00000010579,ENSPSIG00000013773,ENSPSIG00000011806,ENSPSIG00000002184,ENSPSIG00000008715,…
GO:0051254	positive regulation of RNA metabolic process	biological_process	2.3122e-07	2.5144e-05	104	1080	995	18299	ENSPSIG00000002760,ENSPSIG00000001910,ENSPSIG00000008404,ENSPSIG00000010579,ENSPSIG00000008148,ENSPSIG00000008715,ENSPSIG00000011806,ENSPSIG00000005908,ENSPSIG00000003881,ENSPSIG00000011812,ENSPSIG00000008530,ENSPSIG00000015779,ENSPSIG00000015011,ENSPSIG00000006346,ENSPSIG00000012576,ENSPSIG00000006368,ENSPSIG00000009399,ENSPSIG00000005807,ENSPSIG00000003865,ENSPSIG00000011138,ENSPSIG00000002138,…
GO:2000113	negative regulation of cellular macromolecule biosynthetic process	biological_process	2.0671e-12	3.9276e-10	102	1080	783	18299	ENSPSIG00000010332,ENSPSIG00000015424,ENSPSIG00000010208,ENSPSIG00000010608,Novel04923,ENSPSIG00000014895,ENSPSIG00000012895,ENSPSIG00000017088,ENSPSIG00000018157,ENSPSIG00000008488,ENSPSIG00000013832,ENSPSIG00000013820,ENSPSIG00000005471,ENSPSIG00000016848,ENSPSIG00000005420,ENSPSIG00000014679,ENSPSIG00000005922,ENSPSIG00000017967,ENSPSIG00000017447,ENSPSIG00000003652,ENSPSIG00000014577,ENSPSIG0…
GO:1902680	positive regulation of RNA biosynthetic process	biological_process	2.8799e-07	3.0737e-05	101	1080	964	18299	ENSPSIG00000008148,ENSPSIG00000008715,ENSPSIG00000011806,ENSPSIG00000010579,ENSPSIG00000008404,ENSPSIG00000005807,ENSPSIG00000002138,ENSPSIG00000011138,ENSPSIG00000009399,ENSPSIG00000006368,ENSPSIG00000012576,ENSPSIG00000006346,ENSPSIG00000015011,ENSPSIG00000015779,ENSPSIG00000011812,ENSPSIG00000008530,ENSPSIG00000005908,ENSPSIG00000003881,ENSPSIG00000002028,ENSPSIG00000006204,ENSPSIG00000003346,…
GO:0031399	regulation of protein modification process	biological_process	3.3865e-06	0.00030496	100	1080	989	18299	ENSPSIG00000018059,ENSPSIG00000007367,ENSPSIG00000010507,ENSPSIG00000014127,ENSPSIG00000011204,ENSPSIG00000015104,ENSPSIG00000013407,ENSPSIG00000009375,ENSPSIG00000013991,ENSPSIG00000014577,ENSPSIG00000005498,ENSPSIG00000017967,ENSPSIG00000004387,ENSPSIG00000009228,ENSPSIG00000013328,ENSPSIG00000009714,ENSPSIG00000010718,ENSPSIG00000015056,ENSPSIG00000011341,ENSPSIG00000006700,ENSPSIG00000009934,…
GO:0005198	structural molecule activity	molecular_function	3.2673e-27	1.1769e-24	100	1080	520	18299	ENSPSIG00000011845,ENSPSIG00000016835,ENSPSIG00000004130,ENSPSIG00000008251,ENSPSIG00000003716,ENSPSIG00000008818,ENSPSIG00000004146,ENSPSIG00000011400,ENSPSIG00000007165,ENSPSIG00000005634,ENSPSIG00000006273,ENSPSIG00000000539,ENSPSIG00000002628,ENSPSIG00000008642,ENSPSIG00000006371,ENSPSIG00000009937,ENSPSIG00000002311,ENSPSIG00000002093,ENSPSIG00000016006,ENSPSIG00000002102,ENSPSIG00000002110,…
GO:0045893	positive regulation of transcription, DNA-templated	biological_process	1.2117e-06	0.00011704	99	1080	961	18299	ENSPSIG00000013417,ENSPSIG00000008737,ENSPSIG00000013095,ENSPSIG00000008887,ENSPSIG00000005420,ENSPSIG00000015333,ENSPSIG00000008818,ENSPSIG00000018092,ENSPSIG00000007140,ENSPSIG00000010384,ENSPSIG00000008488,ENSPSIG00000007514,ENSPSIG00000012569,ENSPSIG00000009863,ENSPSIG00000010381,ENSPSIG00000011070,ENSPSIG00000011486,ENSPSIG00000012878,ENSPSIG00000007198,ENSPSIG00000009660,ENSPSIG00000014895,…
GO:1903508	positive regulation of nucleic acid-templated transcription	biological_process	1.2117e-06	0.00011704	99	1080	961	18299	ENSPSIG00000008530,ENSPSIG00000011812,ENSPSIG00000003881,ENSPSIG00000005908,ENSPSIG00000012576,ENSPSIG00000006346,ENSPSIG00000015011,ENSPSIG00000015779,ENSPSIG00000006368,ENSPSIG00000002138,ENSPSIG00000011138,ENSPSIG00000009399,ENSPSIG00000008404,ENSPSIG00000010579,ENSPSIG00000011806,ENSPSIG00000008715,ENSPSIG00000008148,ENSPSIG00000002361,ENSPSIG00000010095,ENSPSIG00000003024,ENSPSIG00000010841,…
GO:0071310	cellular response to organic substance	biological_process	2.3786e-06	0.00021993	97	1080	963	18299	ENSPSIG00000011576,ENSPSIG00000015333,ENSPSIG00000008328,ENSPSIG00000012400,ENSPSIG00000008737,ENSPSIG00000013869,ENSPSIG00000000005,ENSPSIG00000013820,ENSPSIG00000008644,ENSPSIG00000010384,ENSPSIG00000004637,ENSPSIG00000018092,ENSPSIG00000015828,ENSPSIG00000017097,ENSPSIG00000013832,ENSPSIG00000008426,ENSPSIG00000008488,ENSPSIG00000007514,ENSPSIG00000010176,ENSPSIG00000009660,ENSPSIG00000015057,…
GO:0044248	cellular catabolic process	biological_process	1.7693e-05	0.001378	97	1080	1015	18299	ENSPSIG00000004450,ENSPSIG00000012569,ENSPSIG00000013832,ENSPSIG00000010750,ENSPSIG00000014177,ENSPSIG00000013167,ENSPSIG00000002186,ENSPSIG00000013590,ENSPSIG00000015127,ENSPSIG00000015424,ENSPSIG00000010014,ENSPSIG00000014679,ENSPSIG00000011576,ENSPSIG00000006041,ENSPSIG00000006012,ENSPSIG00000008328,ENSPSIG00000013869,ENSPSIG00000005973,ENSPSIG00000000005,ENSPSIG00000012846,ENSPSIG00000003267,…
GO:0051253	negative regulation of RNA metabolic process	biological_process	5.7024e-12	9.8594e-10	96	1080	736	18299	ENSPSIG00000002720,ENSPSIG00000005721,ENSPSIG00000000487,ENSPSIG00000003774,ENSPSIG00000006048,ENSPSIG00000009633,ENSPSIG00000011895,ENSPSIG00000010362,ENSPSIG00000014070,ENSPSIG00000010051,ENSPSIG00000017404,ENSPSIG00000017560,ENSPSIG00000010666,ENSPSIG00000016257,ENSPSIG00000009222,ENSPSIG00000010841,ENSPSIG00000011205,ENSPSIG00000007409,ENSPSIG00000010095,ENSPSIG00000010640,ENSPSIG00000014000,…
GO:0005730	nucleolus	cellular_component	7.2592e-23	2.2413e-20	96	1080	503	18299	ENSPSIG00000006056,ENSPSIG00000003295,ENSPSIG00000017465,ENSPSIG00000003091,ENSPSIG00000009405,ENSPSIG00000005627,ENSPSIG00000005469,ENSPSIG00000002992,ENSPSIG00000006102,ENSPSIG00000014603,ENSPSIG00000007853,ENSPSIG00000003952,ENSPSIG00000003529,ENSPSIG00000011370,ENSPSIG00000008253,ENSPSIG00000012469,ENSPSIG00000007953,ENSPSIG00000018209,ENSPSIG00000008273,ENSPSIG00000015403,ENSPSIG00000013003,…
GO:1901575	organic substance catabolic process	biological_process	2.0497e-05	0.0015666	93	1080	950	18299	ENSPSIG00000010579,ENSPSIG00000014299,ENSPSIG00000012403,ENSPSIG00000017944,ENSPSIG00000017465,ENSPSIG00000001910,ENSPSIG00000016241,ENSPSIG00000005459,ENSPSIG00000011941,ENSPSIG00000016531,ENSPSIG00000002138,ENSPSIG00000003865,ENSPSIG00000015293,ENSPSIG00000008418,ENSPSIG00000017228,ENSPSIG00000001791,ENSPSIG00000003038,ENSPSIG00000008015,ENSPSIG00000014088,ENSPSIG00000014666,ENSPSIG00000017723,…
GO:0065003	macromolecular complex assembly	biological_process	4.325e-07	4.3988e-05	89	1080	847	18299	ENSPSIG00000010718,ENSPSIG00000014553,ENSPSIG00000009810,ENSPSIG00000000542,ENSPSIG00000006700,ENSPSIG00000011210,ENSPSIG00000006514,ENSPSIG00000015785,ENSPSIG00000002139,ENSPSIG00000016019,ENSPSIG00000003707,ENSPSIG00000009677,ENSPSIG00000014801,ENSPSIG00000014614,ENSPSIG00000016396,ENSPSIG00000011985,ENSPSIG00000008158,ENSPSIG00000015104,ENSPSIG00000011204,ENSPSIG00000005498,ENSPSIG00000010210,…
GO:1902679	negative regulation of RNA biosynthetic process	biological_process	8.1838e-10	1.1891e-07	88	1080	715	18299	ENSPSIG00000009222,ENSPSIG00000017560,ENSPSIG00000010666,ENSPSIG00000009237,ENSPSIG00000006307,ENSPSIG00000014000,ENSPSIG00000008378,ENSPSIG00000012391,ENSPSIG00000010640,ENSPSIG00000007409,ENSPSIG00000011205,ENSPSIG00000010841,ENSPSIG00000010095,ENSPSIG00000010362,ENSPSIG00000009633,ENSPSIG00000003774,ENSPSIG00000000487,ENSPSIG00000005721,ENSPSIG00000017404,ENSPSIG00000010051,ENSPSIG00000014070,…
GO:1903507	negative regulation of nucleic acid-templated transcription	biological_process	9.9592e-10	1.4349e-07	87	1080	705	18299	ENSPSIG00000009796,ENSPSIG00000008404,ENSPSIG00000001910,ENSPSIG00000014529,ENSPSIG00000014929,ENSPSIG00000013773,ENSPSIG00000011806,ENSPSIG00000008715,ENSPSIG00000002184,ENSPSIG00000017190,ENSPSIG00000015342,ENSPSIG00000012448,ENSPSIG00000010579,ENSPSIG00000015414,ENSPSIG00000011862,ENSPSIG00000009709,ENSPSIG00000011038,ENSPSIG00000015011,ENSPSIG00000007853,ENSPSIG00000008530,ENSPSIG00000011138,…
GO:0045892	negative regulation of transcription, DNA-templated	biological_process	2.1278e-09	3.0156e-07	85	1080	692	18299	ENSPSIG00000014529,ENSPSIG00000008404,ENSPSIG00000009796,ENSPSIG00000014929,ENSPSIG00000017190,ENSPSIG00000008715,ENSPSIG00000002184,ENSPSIG00000011806,ENSPSIG00000013773,ENSPSIG00000010579,ENSPSIG00000012448,ENSPSIG00000015342,ENSPSIG00000011038,ENSPSIG00000015011,ENSPSIG00000009709,ENSPSIG00000011862,ENSPSIG00000015414,ENSPSIG00000008530,ENSPSIG00000007853,ENSPSIG00000009399,ENSPSIG00000011138,…
GO:0051247	positive regulation of protein metabolic process	biological_process	3.7441e-06	0.00033369	84	1080	794	18299	ENSPSIG00000013740,ENSPSIG00000016652,ENSPSIG00000014964,ENSPSIG00000015307,ENSPSIG00000013497,ENSPSIG00000011820,ENSPSIG00000014070,ENSPSIG00000016256,ENSPSIG00000013608,ENSPSIG00000009633,ENSPSIG00000005721,ENSPSIG00000004826,ENSPSIG00000012139,ENSPSIG00000013461,ENSPSIG00000017349,ENSPSIG00000011466,ENSPSIG00000010882,ENSPSIG00000010666,ENSPSIG00000004383,ENSPSIG00000003415,ENSPSIG00000003350,…
GO:0005840	ribosome	cellular_component	3.3108e-52	8.1777e-49	81	1080	192	18299	ENSPSIG00000003529,ENSPSIG00000008253,ENSPSIG00000012469,ENSPSIG00000002992,ENSPSIG00000014221,ENSPSIG00000002477,ENSPSIG00000010987,ENSPSIG00000009871,ENSPSIG00000011198,ENSPSIG00000005516,ENSPSIG00000010745,ENSPSIG00000008837,ENSPSIG00000003091,ENSPSIG00000003295,ENSPSIG00000011089,ENSPSIG00000006992,ENSPSIG00000008468,ENSPSIG00000003457,ENSPSIG00000003500,ENSPSIG00000004065,ENSPSIG00000016011,…
GO:0032270	positive regulation of cellular protein metabolic process	biological_process	1.6451e-05	0.0013108	77	1080	737	18299	ENSPSIG00000014964,ENSPSIG00000016652,ENSPSIG00000015307,ENSPSIG00000013740,ENSPSIG00000013497,ENSPSIG00000014070,ENSPSIG00000011820,ENSPSIG00000013608,ENSPSIG00000016256,ENSPSIG00000009633,ENSPSIG00000005721,ENSPSIG00000004826,ENSPSIG00000012139,ENSPSIG00000017349,ENSPSIG00000013461,ENSPSIG00000011466,ENSPSIG00000010666,ENSPSIG00000010882,ENSPSIG00000004383,ENSPSIG00000003415,ENSPSIG00000006136,…
GO:0009057	macromolecule catabolic process	biological_process	4.6658e-08	5.5254e-06	76	1080	629	18299	ENSPSIG00000016241,ENSPSIG00000001910,ENSPSIG00000017465,ENSPSIG00000017944,ENSPSIG00000010579,ENSPSIG00000014299,ENSPSIG00000008015,ENSPSIG00000001791,ENSPSIG00000003865,ENSPSIG00000015293,ENSPSIG00000011941,ENSPSIG00000005459,ENSPSIG00000016531,ENSPSIG00000004695,ENSPSIG00000011820,ENSPSIG00000004475,ENSPSIG00000008244,ENSPSIG00000001478,ENSPSIG00000016631,ENSPSIG00000010921,ENSPSIG00000012464,…
GO:0044451	nucleoplasm part	cellular_component	1.8104e-13	3.8644e-11	74	1080	453	18299	ENSPSIG00000007726,ENSPSIG00000013765,ENSPSIG00000012589,ENSPSIG00000006978,ENSPSIG00000009647,ENSPSIG00000017557,ENSPSIG00000005407,ENSPSIG00000012292,ENSPSIG00000009228,ENSPSIG00000009583,ENSPSIG00000005932,ENSPSIG00000009375,ENSPSIG00000014577,ENSPSIG00000002873,ENSPSIG00000005470,ENSPSIG00000011341,ENSPSIG00000002713,ENSPSIG00000006058,ENSPSIG00000009049,ENSPSIG00000016112,ENSPSIG00000004413,…
GO:0003735	structural constituent of ribosome	molecular_function	2.4848e-50	4.7735e-47	74	1080	164	18299	ENSPSIG00000011948,ENSPSIG00000007588,ENSPSIG00000013039,ENSPSIG00000011259,ENSPSIG00000007217,ENSPSIG00000005116,ENSPSIG00000008208,ENSPSIG00000008657,ENSPSIG00000013153,ENSPSIG00000015634,ENSPSIG00000013347,ENSPSIG00000005922,ENSPSIG00000010490,ENSPSIG00000006759,ENSPSIG00000015206,ENSPSIG00000010817,ENSPSIG00000011501,ENSPSIG00000004333,ENSPSIG00000005212,ENSPSIG00000008818,ENSPSIG00000008251,…
GO:0043565	sequence-specific DNA binding	molecular_function	9.9261e-06	0.00082116	74	1080	743	18299	ENSPSIG00000017190,ENSPSIG00000016309,ENSPSIG00000002184,ENSPSIG00000008928,ENSPSIG00000013773,ENSPSIG00000011806,ENSPSIG00000010579,ENSPSIG00000004830,ENSPSIG00000014529,ENSPSIG00000008404,ENSPSIG00000006064,ENSPSIG00000017029,ENSPSIG00000009401,ENSPSIG00000013681,ENSPSIG00000015011,ENSPSIG00000006346,ENSPSIG00000011812,ENSPSIG00000008530,ENSPSIG00000006204,ENSPSIG00000007287,ENSPSIG00000000487,…
GO:0051276	chromosome organization	biological_process	2.2694e-06	0.00021096	73	1080	619	18299	ENSPSIG00000005737,ENSPSIG00000010362,Novel01501,ENSPSIG00000003346,ENSPSIG00000017727,ENSPSIG00000017498,ENSPSIG00000013608,ENSPSIG00000008434,ENSPSIG00000005040,ENSPSIG00000012092,ENSPSIG00000009993,ENSPSIG00000014882,ENSPSIG00000012391,ENSPSIG00000006786,ENSPSIG00000010437,Novel06513,ENSPSIG00000003117,Novel00337,ENSPSIG00000016573,ENSPSIG00000014929,ENSPSIG00000003956,ENSPSIG00000015617,ENSPS…
GO:0006396	RNA processing	biological_process	2.088e-15	4.8785e-13	72	1080	412	18299	ENSPSIG00000004759,ENSPSIG00000002265,ENSPSIG00000017945,ENSPSIG00000002449,ENSPSIG00000012257,ENSPSIG00000006058,ENSPSIG00000006700,ENSPSIG00000010817,ENSPSIG00000014192,ENSPSIG00000012292,ENSPSIG00000013153,ENSPSIG00000009583,ENSPSIG00000010011,ENSPSIG00000014261,ENSPSIG00000013765,ENSPSIG00000004052,ENSPSIG00000011508,ENSPSIG00000011477,ENSPSIG00000011569,ENSPSIG00000012803,ENSPSIG00000014442,…
GO:0033043	regulation of organelle organization	biological_process	3.7684e-06	0.00033413	71	1080	636	18299	ENSPSIG00000010439,ENSPSIG00000015353,ENSPSIG00000004450,ENSPSIG00000010208,ENSPSIG00000016678,ENSPSIG00000012400,ENSPSIG00000005973,ENSPSIG00000010216,ENSPSIG00000006041,ENSPSIG00000017097,ENSPSIG00000010384,ENSPSIG00000013485,ENSPSIG00000007140,ENSPSIG00000008132,ENSPSIG00000013407,ENSPSIG00000011204,ENSPSIG00000013765,ENSPSIG00000015104,ENSPSIG00000014127,ENSPSIG00000012561,ENSPSIG00000014577,…
GO:0044391	ribosomal subunit	cellular_component	1.0583e-70	9.1488e-67	71	1080	98	18299	ENSPSIG00000005938,ENSPSIG00000015906,ENSPSIG00000011895,ENSPSIG00000004952,ENSPSIG00000016452,ENSPSIG00000008147,ENSPSIG00000006821,ENSPSIG00000004041,ENSPSIG00000018234,ENSPSIG00000018211,ENSPSIG00000017803,ENSPSIG00000016930,ENSPSIG00000014699,ENSPSIG00000008018,ENSPSIG00000018209,ENSPSIG00000011089,ENSPSIG00000008468,ENSPSIG00000003457,ENSPSIG00000003500,ENSPSIG00000016011,ENSPSIG00000004065,…
GO:0044445	cytosolic part	cellular_component	4.391e-52	9.49e-49	68	1080	128	18299	ENSPSIG00000013039,ENSPSIG00000011259,ENSPSIG00000008208,ENSPSIG00000007217,ENSPSIG00000005116,ENSPSIG00000007588,ENSPSIG00000004333,ENSPSIG00000011501,ENSPSIG00000005212,ENSPSIG00000013445,ENSPSIG00000010490,ENSPSIG00000013347,ENSPSIG00000015634,ENSPSIG00000005922,ENSPSIG00000009228,ENSPSIG00000013153,ENSPSIG00000008657,ENSPSIG00000012561,ENSPSIG00000010817,ENSPSIG00000006759,ENSPSIG00000015206,…
GO:0018193	peptidyl-amino acid modification	biological_process	6.1612e-05	0.0043304	67	1080	632	18299	ENSPSIG00000014929,ENSPSIG00000008404,ENSPSIG00000003117,ENSPSIG00000001791,ENSPSIG00000003535,ENSPSIG00000005027,ENSPSIG00000003762,ENSPSIG00000005908,ENSPSIG00000006346,ENSPSIG00000012432,ENSPSIG00000006368,ENSPSIG00000002138,ENSPSIG00000013740,ENSPSIG00000010305,ENSPSIG00000017727,ENSPSIG00000002880,ENSPSIG00000017117,ENSPSIG00000013993,ENSPSIG00000010362,ENSPSIG00000005306,ENSPSIG00000003346,…
GO:0044265	cellular macromolecule catabolic process	biological_process	6.2806e-08	7.2881e-06	64	1080	501	18299	ENSPSIG00000012819,ENSPSIG00000016257,ENSPSIG00000010666,ENSPSIG00000011059,ENSPSIG00000014174,ENSPSIG00000011466,ENSPSIG00000003998,ENSPSIG00000016181,ENSPSIG00000017349,ENSPSIG00000004826,ENSPSIG00000012464,ENSPSIG00000007502,ENSPSIG00000003491,ENSPSIG00000006048,ENSPSIG00000014666,ENSPSIG00000014088,ENSPSIG00000011820,ENSPSIG00000016631,ENSPSIG00000004475,ENSPSIG00000008244,ENSPSIG00000001478,…
GO:0051248	negative regulation of protein metabolic process	biological_process	3.4957e-05	0.0025719	64	1080	606	18299	ENSPSIG00000014929,ENSPSIG00000016241,ENSPSIG00000001910,ENSPSIG00000010579,ENSPSIG00000008715,ENSPSIG00000001791,ENSPSIG00000008530,ENSPSIG00000011862,ENSPSIG00000006346,ENSPSIG00000012432,ENSPSIG00000005442,ENSPSIG00000009050,ENSPSIG00000013740,ENSPSIG00000001478,ENSPSIG00000009111,ENSPSIG00000006103,ENSPSIG00000013993,ENSPSIG00000014088,ENSPSIG00000018234,ENSPSIG00000004398,ENSPSIG00000003774,…
GO:0030163	protein catabolic process	biological_process	1.785e-07	1.9533e-05	63	1080	498	18299	ENSPSIG00000012561,ENSPSIG00000016329,ENSPSIG00000014299,ENSPSIG00000010579,ENSPSIG00000018031,ENSPSIG00000004660,ENSPSIG00000006188,ENSPSIG00000008581,ENSPSIG00000017944,ENSPSIG00000017465,ENSPSIG00000016531,ENSPSIG00000004108,ENSPSIG00000011941,ENSPSIG00000005459,ENSPSIG00000015293,ENSPSIG00000017945,ENSPSIG00000014614,ENSPSIG00000004968,ENSPSIG00000013328,ENSPSIG00000015230,ENSPSIG00000008015,…
GO:0022626	cytosolic ribosome	cellular_component	3.6658e-71	6.3382e-67	61	1080	70	18299	ENSPSIG00000003529,ENSPSIG00000008253,ENSPSIG00000012469,ENSPSIG00000007588,ENSPSIG00000002992,ENSPSIG00000005116,ENSPSIG00000007217,ENSPSIG00000002477,ENSPSIG00000014221,ENSPSIG00000008208,ENSPSIG00000013039,ENSPSIG00000011259,ENSPSIG00000006759,ENSPSIG00000015206,ENSPSIG00000009871,ENSPSIG00000010817,ENSPSIG00000008657,ENSPSIG00000013153,ENSPSIG00000011198,ENSPSIG00000013347,ENSPSIG00000015634,…
GO:0005694	chromosome	cellular_component	3.5546e-05	0.0026042	61	1080	563	18299	ENSPSIG00000012389,ENSPSIG00000014457,ENSPSIG00000010437,ENSPSIG00000013417,ENSPSIG00000008737,ENSPSIG00000003758,Novel06513,ENSPSIG00000010216,ENSPSIG00000006786,ENSPSIG00000013095,ENSPSIG00000013050,ENSPSIG00000014882,ENSPSIG00000016835,ENSPSIG00000010384,ENSPSIG00000008434,ENSPSIG00000013003,ENSPSIG00000003534,ENSPSIG00000017088,ENSPSIG00000007514,ENSPSIG00000003346,Novel01501,ENSPSIG000000161…
GO:0034622	cellular macromolecular complex assembly	biological_process	1.2832e-07	1.4222e-05	60	1080	489	18299	ENSPSIG00000012569,ENSPSIG00000013832,ENSPSIG00000006173,ENSPSIG00000018027,ENSPSIG00000014877,ENSPSIG00000010647,ENSPSIG00000010439,ENSPSIG00000017088,ENSPSIG00000015814,ENSPSIG00000008124,ENSPSIG00000017226,ENSPSIG00000015335,ENSPSIG00000013356,ENSPSIG00000014378,ENSPSIG00000010051,ENSPSIG00000003064,Novel01501,ENSPSIG00000013601,Novel02246,ENSPSIG00000018234,ENSPSIG00000009937,ENSPSIG000000114…
GO:0051726	regulation of cell cycle	biological_process	8.1396e-06	0.00067987	60	1080	529	18299	ENSPSIG00000014457,ENSPSIG00000016955,ENSPSIG00000016848,ENSPSIG00000010216,ENSPSIG00000002350,ENSPSIG00000008737,ENSPSIG00000014000,ENSPSIG00000008378,ENSPSIG00000010586,ENSPSIG00000017097,ENSPSIG00000004637,ENSPSIG00000004450,ENSPSIG00000011820,ENSPSIG00000018263,ENSPSIG00000017250,ENSPSIG00000013740,ENSPSIG00000009050,ENSPSIG00000015307,ENSPSIG00000008147,ENSPSIG00000007417,ENSPSIG00000003774,…
GO:0032269	negative regulation of cellular protein metabolic process	biological_process	5.5589e-05	0.0039314	59	1080	558	18299	ENSPSIG00000010586,ENSPSIG00000012197,ENSPSIG00000010882,ENSPSIG00000017097,ENSPSIG00000011576,ENSPSIG00000008737,ENSPSIG00000012400,ENSPSIG00000007616,ENSPSIG00000005471,ENSPSIG00000014000,ENSPSIG00000008887,ENSPSIG00000003774,ENSPSIG00000004398,ENSPSIG00000008800,ENSPSIG00000018234,ENSPSIG00000014088,ENSPSIG00000013993,ENSPSIG00000006103,ENSPSIG00000009111,ENSPSIG00000016678,ENSPSIG00000015424,…
GO:0044212	transcription regulatory region DNA binding	molecular_function	3.2341e-07	3.4306e-05	59	1080	478	18299	ENSPSIG00000010095,ENSPSIG00000015333,ENSPSIG00000011205,ENSPSIG00000010841,ENSPSIG00000005420,ENSPSIG00000014000,ENSPSIG00000008378,ENSPSIG00000008737,ENSPSIG00000013417,ENSPSIG00000009237,ENSPSIG00000007140,ENSPSIG00000017560,ENSPSIG00000012316,ENSPSIG00000006850,ENSPSIG00000010051,ENSPSIG00000012895,ENSPSIG00000008201,ENSPSIG00000018157,ENSPSIG00000017088,ENSPSIG00000008488,ENSPSIG00000006204,…
GO:0000975	regulatory region DNA binding	molecular_function	6.2335e-07	6.2299e-05	59	1080	483	18299	ENSPSIG00000010381,ENSPSIG00000014666,ENSPSIG00000002720,ENSPSIG00000006204,ENSPSIG00000018157,ENSPSIG00000008488,ENSPSIG00000017088,ENSPSIG00000008201,ENSPSIG00000012895,ENSPSIG00000010051,ENSPSIG00000006850,ENSPSIG00000012316,ENSPSIG00000017560,ENSPSIG00000007140,ENSPSIG00000009237,ENSPSIG00000008737,ENSPSIG00000013417,ENSPSIG00000014000,ENSPSIG00000008378,ENSPSIG00000005420,ENSPSIG00000010841,…
GO:0001067	regulatory region nucleic acid binding	molecular_function	6.2335e-07	6.2299e-05	59	1080	483	18299	ENSPSIG00000012316,ENSPSIG00000006850,ENSPSIG00000017560,ENSPSIG00000007140,ENSPSIG00000013417,ENSPSIG00000008737,ENSPSIG00000009237,ENSPSIG00000008378,ENSPSIG00000014000,ENSPSIG00000005420,ENSPSIG00000010095,ENSPSIG00000015333,ENSPSIG00000011205,ENSPSIG00000010841,ENSPSIG00000010381,ENSPSIG00000014666,ENSPSIG00000006204,ENSPSIG00000002720,ENSPSIG00000012895,ENSPSIG00000008201,ENSPSIG00000017088,…
GO:1990234	transferase complex	cellular_component	1.2371e-06	0.00011883	57	1080	455	18299	ENSPSIG00000003897,ENSPSIG00000017727,ENSPSIG00000014177,ENSPSIG00000015034,ENSPSIG00000011820,ENSPSIG00000016678,ENSPSIG00000005306,ENSPSIG00000015127,ENSPSIG00000002720,ENSPSIG00000006786,ENSPSIG00000012139,ENSPSIG00000013417,ENSPSIG00000017349,ENSPSIG00000008737,ENSPSIG00000005038,ENSPSIG00000013869,ENSPSIG00000014174,ENSPSIG00000007324,ENSPSIG00000010882,ENSPSIG00000012102,ENSPSIG00000009993,…
GO:0000122	negative regulation of transcription from RNA polymerase II promoter	biological_process	1.7622e-06	0.00016559	56	1080	454	18299	ENSPSIG00000006700,ENSPSIG00000009934,ENSPSIG00000007853,ENSPSIG00000003794,ENSPSIG00000002713,ENSPSIG00000015414,ENSPSIG00000011862,ENSPSIG00000009709,ENSPSIG00000015011,ENSPSIG00000006368,ENSPSIG00000014614,ENSPSIG00000004413,ENSPSIG00000017907,ENSPSIG00000008386,ENSPSIG00000011098,ENSPSIG00000014929,ENSPSIG00000012589,ENSPSIG00000006978,ENSPSIG00000016379,ENSPSIG00000009796,ENSPSIG00000008404,…
GO:0044427	chromosomal part	cellular_component	4.0689e-05	0.0029684	56	1080	510	18299	ENSPSIG00000014614,ENSPSIG00000004413,ENSPSIG00000017945,ENSPSIG00000006368,ENSPSIG00000006633,ENSPSIG00000015011,ENSPSIG00000009570,ENSPSIG00000013328,Novel00479,ENSPSIG00000005027,ENSPSIG00000012804,ENSPSIG00000005908,ENSPSIG00000007853,ENSPSIG00000000542,ENSPSIG00000014006,ENSPSIG00000001773,ENSPSIG00000011806,ENSPSIG00000010579,ENSPSIG00000012448,ENSPSIG00000008404,ENSPSIG00000014529,ENSPSIG0…
GO:0033365	protein localization to organelle	biological_process	1.662e-05	0.0013174	55	1080	471	18299	ENSPSIG00000010216,ENSPSIG00000012400,ENSPSIG00000010437,ENSPSIG00000011035,ENSPSIG00000017082,ENSPSIG00000014457,ENSPSIG00000011466,ENSPSIG00000015775,ENSPSIG00000010666,ENSPSIG00000013485,ENSPSIG00000015814,ENSPSIG00000016631,ENSPSIG00000004450,ENSPSIG00000008434,ENSPSIG00000004695,ENSPSIG00000011974,ENSPSIG00000015424,ENSPSIG00000010332,ENSPSIG00000014496,ENSPSIG00000008910,ENSPSIG00000012878,…
GO:0006325	chromatin organization	biological_process	3.753e-07	3.9327e-05	54	1080	399	18299	ENSPSIG00000009993,ENSPSIG00000012092,ENSPSIG00000005040,ENSPSIG00000010384,ENSPSIG00000014882,ENSPSIG00000007140,ENSPSIG00000006786,ENSPSIG00000012391,ENSPSIG00000010437,ENSPSIG00000013417,ENSPSIG00000008737,ENSPSIG00000005420,ENSPSIG00000016678,ENSPSIG00000012878,ENSPSIG00000010362,ENSPSIG00000003897,ENSPSIG00000007514,ENSPSIG00000017088,ENSPSIG00000017727,ENSPSIG00000010647,ENSPSIG00000017498,…
GO:0070647	protein modification by small protein conjugation or removal	biological_process	6.9973e-06	0.00059597	53	1080	439	18299	ENSPSIG00000014373,ENSPSIG00000010279,ENSPSIG00000005442,ENSPSIG00000006368,ENSPSIG00000004108,ENSPSIG00000006627,ENSPSIG00000011341,ENSPSIG00000001791,ENSPSIG00000009934,ENSPSIG00000013328,ENSPSIG00000015230,ENSPSIG00000015864,ENSPSIG00000018118,ENSPSIG00000016329,ENSPSIG00000015342,ENSPSIG00000004660,ENSPSIG00000006188,ENSPSIG00000008581,ENSPSIG00000007726,ENSPSIG00000014929,ENSPSIG00000003956,…
GO:0044257	cellular protein catabolic process	biological_process	3.0314e-06	0.00027441	51	1080	402	18299	ENSPSIG00000016329,ENSPSIG00000012561,ENSPSIG00000006188,ENSPSIG00000004660,ENSPSIG00000017944,ENSPSIG00000008581,ENSPSIG00000017465,ENSPSIG00000018031,ENSPSIG00000017945,ENSPSIG00000016531,ENSPSIG00000004108,ENSPSIG00000011941,ENSPSIG00000015293,ENSPSIG00000011341,ENSPSIG00000001791,ENSPSIG00000013328,ENSPSIG00000004968,ENSPSIG00000015230,ENSPSIG00000008015,ENSPSIG00000013535,ENSPSIG00000014088,…
GO:0070161	anchoring junction	cellular_component	2.0614e-08	2.4751e-06	50	1080	328	18299	ENSPSIG00000008124,ENSPSIG00000016930,ENSPSIG00000018209,ENSPSIG00000010752,ENSPSIG00000017041,ENSPSIG00000013882,ENSPSIG00000009937,ENSPSIG00000005938,ENSPSIG00000016452,ENSPSIG00000013993,ENSPSIG00000004952,ENSPSIG00000011895,ENSPSIG00000006821,ENSPSIG00000007417,ENSPSIG00000018234,ENSPSIG00000006371,ENSPSIG00000008642,ENSPSIG00000004041,ENSPSIG00000007165,ENSPSIG00000011752,ENSPSIG00000004146,…
GO:0019900	kinase binding	molecular_function	2.4389e-07	2.6356e-05	50	1080	358	18299	ENSPSIG00000017613,ENSPSIG00000016396,ENSPSIG00000004759,ENSPSIG00000003952,ENSPSIG00000009794,ENSPSIG00000001791,ENSPSIG00000013076,ENSPSIG00000011176,ENSPSIG00000006514,ENSPSIG00000012972,ENSPSIG00000015011,ENSPSIG00000012050,ENSPSIG00000004968,ENSPSIG00000015342,ENSPSIG00000012662,ENSPSIG00000010579,ENSPSIG00000009375,ENSPSIG00000003350,ENSPSIG00000011204,ENSPSIG00000009647,ENSPSIG00000009796,…
GO:0022613	ribonucleoprotein complex biogenesis	biological_process	4.7618e-18	1.2108e-15	49	1080	191	18299	ENSPSIG00000013039,ENSPSIG00000014603,ENSPSIG00000011210,ENSPSIG00000006700,ENSPSIG00000002992,ENSPSIG00000016422,ENSPSIG00000008935,ENSPSIG00000006102,ENSPSIG00000015414,ENSPSIG00000008253,ENSPSIG00000016019,ENSPSIG00000012477,ENSPSIG00000013230,ENSPSIG00000013765,ENSPSIG00000014035,ENSPSIG00000013445,ENSPSIG00000006056,ENSPSIG00000004613,ENSPSIG00000016241,ENSPSIG00000011626,ENSPSIG00000013153,…
GO:0016568	chromatin modification	biological_process	2.4269e-06	0.0002232	48	1080	347	18299	ENSPSIG00000008737,ENSPSIG00000013417,ENSPSIG00000012391,ENSPSIG00000006786,ENSPSIG00000005420,ENSPSIG00000009993,ENSPSIG00000012092,ENSPSIG00000005040,ENSPSIG00000007140,ENSPSIG00000014882,ENSPSIG00000010384,ENSPSIG00000017727,ENSPSIG00000017088,ENSPSIG00000007514,ENSPSIG00000003897,ENSPSIG00000013608,ENSPSIG00000017498,ENSPSIG00000010362,ENSPSIG00000012878,ENSPSIG00000016678,ENSPSIG00000005027,…
GO:0051603	proteolysis involved in cellular protein catabolic process	biological_process	6.9693e-06	0.00059597	48	1080	381	18299	ENSPSIG00000014174,ENSPSIG00000014679,ENSPSIG00000011466,ENSPSIG00000002826,ENSPSIG00000013869,ENSPSIG00000003267,ENSPSIG00000017349,ENSPSIG00000010155,ENSPSIG00000012819,ENSPSIG00000018092,ENSPSIG00000010666,ENSPSIG00000011346,ENSPSIG00000011059,ENSPSIG00000011820,ENSPSIG00000004450,ENSPSIG00000001478,ENSPSIG00000004475,ENSPSIG00000010921,ENSPSIG00000014177,ENSPSIG00000010750,ENSPSIG00000013590,…
GO:0005912	adherens junction	cellular_component	5.9891e-08	6.9967e-06	48	1080	320	18299	ENSPSIG00000013407,ENSPSIG00000005399,ENSPSIG00000011204,ENSPSIG00000011501,ENSPSIG00000005212,ENSPSIG00000013445,ENSPSIG00000013347,ENSPSIG00000005922,ENSPSIG00000010490,ENSPSIG00000002090,ENSPSIG00000009871,ENSPSIG00000006759,ENSPSIG00000004635,ENSPSIG00000002981,ENSPSIG00000013039,ENSPSIG00000008015,ENSPSIG00000002992,ENSPSIG00000007217,ENSPSIG00000012469,ENSPSIG00000017613,ENSPSIG00000011941,…
GO:0009894	regulation of catabolic process	biological_process	1.4509e-05	0.0011668	47	1080	376	18299	ENSPSIG00000012561,ENSPSIG00000015206,ENSPSIG00000014299,ENSPSIG00000012662,ENSPSIG00000010579,ENSPSIG00000009647,ENSPSIG00000015566,ENSPSIG00000001910,ENSPSIG00000004660,ENSPSIG00000008581,ENSPSIG00000015293,ENSPSIG00000003865,ENSPSIG00000002138,ENSPSIG00000005459,ENSPSIG00000011941,ENSPSIG00000003202,ENSPSIG00000017945,ENSPSIG00000014614,ENSPSIG00000010718,ENSPSIG00000004968,ENSPSIG00000013328,…
GO:0008134	transcription factor binding	molecular_function	4.1913e-07	4.2881e-05	47	1080	335	18299	ENSPSIG00000011098,ENSPSIG00000009399,ENSPSIG00000005459,ENSPSIG00000004413,ENSPSIG00000014614,ENSPSIG00000017907,ENSPSIG00000015414,ENSPSIG00000015056,ENSPSIG00000004616,ENSPSIG00000015011,ENSPSIG00000011038,ENSPSIG00000013131,ENSPSIG00000008530,ENSPSIG00000007853,ENSPSIG00000012804,ENSPSIG00000009375,ENSPSIG00000001773,ENSPSIG00000005932,ENSPSIG00000008179,ENSPSIG00000010579,ENSPSIG00000014127,…
GO:0015934	large ribosomal subunit	cellular_component	1.5235e-49	2.6341e-46	46	1080	58	18299	ENSPSIG00000007165,ENSPSIG00000004065,ENSPSIG00000011400,ENSPSIG00000003500,ENSPSIG00000008251,ENSPSIG00000008468,ENSPSIG00000018211,ENSPSIG00000014699,ENSPSIG00000010752,ENSPSIG00000018209,ENSPSIG00000008018,ENSPSIG00000002110,ENSPSIG00000013882,ENSPSIG00000015906,ENSPSIG00000002311,ENSPSIG00000009937,ENSPSIG00000016452,ENSPSIG00000004952,ENSPSIG00000006821,ENSPSIG00000005634,ENSPSIG00000018234,…
GO:0032446	protein modification by small protein conjugation	biological_process	2.9664e-05	0.0022012	45	1080	376	18299	ENSPSIG00000016329,ENSPSIG00000018118,ENSPSIG00000015342,ENSPSIG00000008581,ENSPSIG00000004660,ENSPSIG00000014929,ENSPSIG00000003956,ENSPSIG00000018059,ENSPSIG00000016379,ENSPSIG00000010279,ENSPSIG00000006368,ENSPSIG00000005442,ENSPSIG00000006627,ENSPSIG00000004108,ENSPSIG00000011341,ENSPSIG00000009934,ENSPSIG00000001791,ENSPSIG00000015230,ENSPSIG00000013328,ENSPSIG00000005306,ENSPSIG00000014088,…
GO:0006511	ubiquitin-dependent protein catabolic process	biological_process	6.2543e-06	0.00053799	44	1080	331	18299	ENSPSIG00000011059,ENSPSIG00000018092,ENSPSIG00000011346,ENSPSIG00000010666,ENSPSIG00000010155,ENSPSIG00000012819,ENSPSIG00000003267,ENSPSIG00000013869,ENSPSIG00000017349,ENSPSIG00000002826,ENSPSIG00000011466,ENSPSIG00000014679,ENSPSIG00000014174,ENSPSIG00000014088,ENSPSIG00000010014,ENSPSIG00000013167,ENSPSIG00000003491,ENSPSIG00000012464,ENSPSIG00000007502,ENSPSIG00000014177,ENSPSIG00000010921,…
GO:0019941	modification-dependent protein catabolic process	biological_process	7.8883e-06	0.00066531	44	1080	334	18299	ENSPSIG00000012561,ENSPSIG00000016329,ENSPSIG00000018031,ENSPSIG00000006188,ENSPSIG00000004660,ENSPSIG00000017944,ENSPSIG00000008581,ENSPSIG00000017465,ENSPSIG00000004108,ENSPSIG00000016531,ENSPSIG00000011941,ENSPSIG00000017945,ENSPSIG00000004968,ENSPSIG00000013328,ENSPSIG00000015230,ENSPSIG00000013535,ENSPSIG00000011341,ENSPSIG00000001791,ENSPSIG00000013167,ENSPSIG00000003491,ENSPSIG00000012464,…
GO:0043632	modification-dependent macromolecule catabolic process	biological_process	1.0888e-05	0.00089645	44	1080	338	18299	ENSPSIG00000004108,ENSPSIG00000016531,ENSPSIG00000011941,ENSPSIG00000017945,ENSPSIG00000013535,ENSPSIG00000004968,ENSPSIG00000013328,ENSPSIG00000015230,ENSPSIG00000001791,ENSPSIG00000011341,ENSPSIG00000012561,ENSPSIG00000016329,ENSPSIG00000018031,ENSPSIG00000017465,ENSPSIG00000006188,ENSPSIG00000004660,ENSPSIG00000017944,ENSPSIG00000008581,ENSPSIG00000012819,ENSPSIG00000010155,ENSPSIG00000018092,…
GO:0016567	protein ubiquitination	biological_process	1.6687e-05	0.0013174	44	1080	355	18299	ENSPSIG00000004108,ENSPSIG00000006627,ENSPSIG00000010279,ENSPSIG00000006368,ENSPSIG00000005442,ENSPSIG00000013328,ENSPSIG00000015230,ENSPSIG00000011341,ENSPSIG00000001791,ENSPSIG00000009934,ENSPSIG00000016329,ENSPSIG00000018118,ENSPSIG00000015342,ENSPSIG00000018059,ENSPSIG00000016379,ENSPSIG00000004660,ENSPSIG00000008581,ENSPSIG00000003956,ENSPSIG00000014929,ENSPSIG00000014882,ENSPSIG00000013485,…
GO:0080135	regulation of cellular response to stress	biological_process	5.5117e-05	0.0039217	44	1080	365	18299	ENSPSIG00000003709,ENSPSIG00000003674,ENSPSIG00000005908,ENSPSIG00000012432,ENSPSIG00000011862,ENSPSIG00000005978,ENSPSIG00000017945,ENSPSIG00000003202,ENSPSIG00000014373,ENSPSIG00000011204,ENSPSIG00000014924,ENSPSIG00000004660,ENSPSIG00000015104,ENSPSIG00000000373,ENSPSIG00000003350,ENSPSIG00000011085,ENSPSIG00000014529,ENSPSIG00000007367,ENSPSIG00000009647,ENSPSIG00000004057,ENSPSIG00000004387,…
GO:0005924	cell-substrate adherens junction	cellular_component	8.1752e-08	9.3609e-06	44	1080	284	18299	ENSPSIG00000011941,ENSPSIG00000017613,ENSPSIG00000012469,ENSPSIG00000008015,ENSPSIG00000007217,ENSPSIG00000002992,ENSPSIG00000002981,ENSPSIG00000013039,ENSPSIG00000009871,ENSPSIG00000006759,ENSPSIG00000013347,ENSPSIG00000005922,ENSPSIG00000010490,ENSPSIG00000005212,ENSPSIG00000013445,ENSPSIG00000013407,ENSPSIG00000011501,ENSPSIG00000011204,ENSPSIG00000008251,ENSPSIG00000011089,ENSPSIG00000008818,…
GO:0030055	cell-substrate junction	cellular_component	1.2204e-07	1.3613e-05	44	1080	287	18299	ENSPSIG00000014143,ENSPSIG00000008818,ENSPSIG00000008251,ENSPSIG00000011089,ENSPSIG00000007165,ENSPSIG00000011400,ENSPSIG00000003500,ENSPSIG00000011752,ENSPSIG00000004146,ENSPSIG00000004952,ENSPSIG00000016452,ENSPSIG00000011895,ENSPSIG00000005938,ENSPSIG00000009937,ENSPSIG00000018234,ENSPSIG00000008642,ENSPSIG00000004041,ENSPSIG00000006371,ENSPSIG00000006821,ENSPSIG00000007417,ENSPSIG00000016930,…
GO:0016570	histone modification	biological_process	4.1352e-07	4.2813e-05	43	1080	276	18299	ENSPSIG00000010562,ENSPSIG00000014127,ENSPSIG00000008404,ENSPSIG00000014529,ENSPSIG00000014929,ENSPSIG00000006188,ENSPSIG00000004660,ENSPSIG00000014577,ENSPSIG00000009375,ENSPSIG00000005932,ENSPSIG00000009228,ENSPSIG00000003117,ENSPSIG00000006346,ENSPSIG00000009049,ENSPSIG00000013076,ENSPSIG00000005027,ENSPSIG00000005908,ENSPSIG00000011098,ENSPSIG00000009138,ENSPSIG00000014845,ENSPSIG00000006368,…
GO:0016569	covalent chromatin modification	biological_process	5.4889e-07	5.5499e-05	43	1080	279	18299	ENSPSIG00000006368,ENSPSIG00000011864,ENSPSIG00000014614,ENSPSIG00000004413,ENSPSIG00000017907,ENSPSIG00000011098,ENSPSIG00000009138,ENSPSIG00000014845,ENSPSIG00000009049,ENSPSIG00000013076,ENSPSIG00000005027,ENSPSIG00000005908,ENSPSIG00000006346,ENSPSIG00000005932,ENSPSIG00000009228,ENSPSIG00000003117,ENSPSIG00000014577,ENSPSIG00000009375,ENSPSIG00000014929,ENSPSIG00000004660,ENSPSIG00000006188,…
GO:0005925	focal adhesion	cellular_component	1.3964e-07	1.5378e-05	43	1080	279	18299	ENSPSIG00000011895,ENSPSIG00000004952,ENSPSIG00000016452,ENSPSIG00000005938,ENSPSIG00000009937,ENSPSIG00000008642,ENSPSIG00000006371,ENSPSIG00000004041,ENSPSIG00000018234,ENSPSIG00000007417,ENSPSIG00000006821,ENSPSIG00000016930,ENSPSIG00000008124,ENSPSIG00000013882,ENSPSIG00000017041,ENSPSIG00000010752,ENSPSIG00000018209,ENSPSIG00000014143,ENSPSIG00000008818,ENSPSIG00000011089,ENSPSIG00000008251,…
GO:0010638	positive regulation of organelle organization	biological_process	6.068e-06	0.00052458	42	1080	323	18299	ENSPSIG00000013993,ENSPSIG00000016678,ENSPSIG00000014496,ENSPSIG00000007502,ENSPSIG00000003346,ENSPSIG00000004826,ENSPSIG00000008124,ENSPSIG00000015307,ENSPSIG00000013608,ENSPSIG00000015353,ENSPSIG00000004450,ENSPSIG00000010439,ENSPSIG00000007140,ENSPSIG00000013485,ENSPSIG00000012400,ENSPSIG00000005973,ENSPSIG00000006041,ENSPSIG00000002170,ENSPSIG00000015206,ENSPSIG00000014577,ENSPSIG00000005498,…
GO:0072594	establishment of protein localization to organelle	biological_process	1.2955e-05	0.0010516	42	1080	329	18299	ENSPSIG00000011035,ENSPSIG00000012400,ENSPSIG00000010437,ENSPSIG00000010666,ENSPSIG00000015775,ENSPSIG00000016631,ENSPSIG00000015814,ENSPSIG00000004450,ENSPSIG00000015424,ENSPSIG00000008910,ENSPSIG00000014496,ENSPSIG00000010332,ENSPSIG00000012878,ENSPSIG00000011974,ENSPSIG00000006313,ENSPSIG00000004826,ENSPSIG00000007417,ENSPSIG00000003774,ENSPSIG00000007502,ENSPSIG00000013733,ENSPSIG00000005481,…
GO:0006605	protein targeting	biological_process	6.9737e-05	0.0048816	42	1080	356	18299	ENSPSIG00000016631,ENSPSIG00000015814,ENSPSIG00000002501,ENSPSIG00000004450,ENSPSIG00000014496,ENSPSIG00000010332,ENSPSIG00000012878,ENSPSIG00000011974,ENSPSIG00000006313,ENSPSIG00000004826,ENSPSIG00000007417,ENSPSIG00000003774,ENSPSIG00000007502,ENSPSIG00000011035,ENSPSIG00000012400,ENSPSIG00000010666,ENSPSIG00000015775,ENSPSIG00000006978,ENSPSIG00000006136,ENSPSIG00000007978,ENSPSIG00000014529,…
GO:0022625	cytosolic large ribosomal subunit	cellular_component	1.1954e-53	3.4447e-50	42	1080	44	18299	ENSPSIG00000005516,ENSPSIG00000013445,ENSPSIG00000005212,ENSPSIG00000011501,ENSPSIG00000003295,ENSPSIG00000015206,ENSPSIG00000010817,ENSPSIG00000009871,ENSPSIG00000008657,ENSPSIG00000013153,ENSPSIG00000011198,ENSPSIG00000010490,ENSPSIG00000015634,ENSPSIG00000013347,ENSPSIG00000005116,ENSPSIG00000014221,ENSPSIG00000008208,ENSPSIG00000013039,ENSPSIG00000011259,ENSPSIG00000008253,ENSPSIG00000012469,…
GO:0019901	protein kinase binding	molecular_function	5.0281e-05	0.0036375	40	1080	313	18299	ENSPSIG00000003415,ENSPSIG00000017097,ENSPSIG00000010666,ENSPSIG00000008818,ENSPSIG00000008328,ENSPSIG00000012139,ENSPSIG00000014000,ENSPSIG00000008737,ENSPSIG00000017349,ENSPSIG00000007801,ENSPSIG00000004417,ENSPSIG00000002720,ENSPSIG00000008147,ENSPSIG00000008800,ENSPSIG00000003774,ENSPSIG00000012878,ENSPSIG00000014088,ENSPSIG00000015127,ENSPSIG00000010439,ENSPSIG00000013740,ENSPSIG00000001478,…
GO:0016071	mRNA metabolic process	biological_process	6.9966e-09	9.0955e-07	39	1080	230	18299	ENSPSIG00000006048,ENSPSIG00000013935,ENSPSIG00000002720,Novel02246,ENSPSIG00000012569,ENSPSIG00000017885,ENSPSIG00000013832,ENSPSIG00000018027,ENSPSIG00000014877,ENSPSIG00000008244,ENSPSIG00000003894,ENSPSIG00000011508,ENSPSIG00000005040,ENSPSIG00000011216,ENSPSIG00000011477,ENSPSIG00000016257,ENSPSIG00000006364,Novel05035,ENSPSIG00000011569,ENSPSIG00000012803,ENSPSIG00000006307,ENSPSIG000000161…
GO:0000785	chromatin	cellular_component	2.8109e-05	0.0021039	38	1080	303	18299	ENSPSIG00000010608,ENSPSIG00000011070,ENSPSIG00000004826,ENSPSIG00000016114,ENSPSIG00000007514,ENSPSIG00000017088,ENSPSIG00000003534,ENSPSIG00000013003,ENSPSIG00000010384,ENSPSIG00000014882,ENSPSIG00000006786,ENSPSIG00000013417,ENSPSIG00000010437,ENSPSIG00000003758,ENSPSIG00000012389,ENSPSIG00000012448,ENSPSIG00000010579,ENSPSIG00000011806,ENSPSIG00000001773,ENSPSIG00000014006,ENSPSIG00000012589,…
GO:0010608	posttranscriptional regulation of gene expression	biological_process	8.6579e-09	1.0937e-06	35	1080	191	18299	ENSPSIG00000005600,ENSPSIG00000010882,ENSPSIG00000016257,ENSPSIG00000005529,ENSPSIG00000012197,ENSPSIG00000005833,ENSPSIG00000006864,ENSPSIG00000005420,ENSPSIG00000004146,ENSPSIG00000016181,ENSPSIG00000007616,ENSPSIG00000018234,ENSPSIG00000005721,ENSPSIG00000002672,ENSPSIG00000004398,ENSPSIG00000010208,ENSPSIG00000009111,ENSPSIG00000009937,ENSPSIG00000013832,Novel03571,ENSPSIG00000007145,ENSPSIG0…
GO:0018205	peptidyl-lysine modification	biological_process	1.2717e-06	0.00012081	34	1080	203	18299	ENSPSIG00000011864,ENSPSIG00000006368,ENSPSIG00000017907,ENSPSIG00000014614,ENSPSIG00000009138,ENSPSIG00000011098,ENSPSIG00000014845,ENSPSIG00000009049,ENSPSIG00000009810,ENSPSIG00000005908,ENSPSIG00000005027,ENSPSIG00000006346,ENSPSIG00000009228,ENSPSIG00000005932,ENSPSIG00000003117,ENSPSIG00000014577,ENSPSIG00000014929,ENSPSIG00000007726,ENSPSIG00000014127,ENSPSIG00000010562,ENSPSIG00000008404,…
GO:0034660	ncRNA metabolic process	biological_process	2.9108e-05	0.0021693	34	1080	254	18299	ENSPSIG00000014603,ENSPSIG00000002992,ENSPSIG00000008253,ENSPSIG00000003835,ENSPSIG00000012477,ENSPSIG00000013765,ENSPSIG00000009848,Novel00849,ENSPSIG00000006056,ENSPSIG00000012292,ENSPSIG00000013153,ENSPSIG00000010011,ENSPSIG00000009405,ENSPSIG00000010817,ENSPSIG00000014442,Novel06513,ENSPSIG00000002361,ENSPSIG00000003998,ENSPSIG00000005188,ENSPSIG00000009673,ENSPSIG00000016930,ENSPSIG000000176…
GO:0006417	regulation of translation	biological_process	1.2966e-09	1.8527e-07	31	1080	145	18299	ENSPSIG00000007616,ENSPSIG00000011176,ENSPSIG00000005420,ENSPSIG00000006864,ENSPSIG00000004146,ENSPSIG00000006102,ENSPSIG00000005833,ENSPSIG00000012197,ENSPSIG00000016019,ENSPSIG00000014842,ENSPSIG00000005529,ENSPSIG00000016257,ENSPSIG00000005600,ENSPSIG00000014118,ENSPSIG00000017029,ENSPSIG00000011204,Novel03571,ENSPSIG00000014035,ENSPSIG00000001910,ENSPSIG00000013832,ENSPSIG00000016241,ENSPSIG0…
GO:0034248	regulation of cellular amide metabolic process	biological_process	1.1844e-08	1.4422e-06	31	1080	157	18299	ENSPSIG00000006102,ENSPSIG00000006864,ENSPSIG00000005420,ENSPSIG00000004146,ENSPSIG00000011176,ENSPSIG00000007616,ENSPSIG00000005600,ENSPSIG00000005529,ENSPSIG00000016257,ENSPSIG00000014842,ENSPSIG00000016019,ENSPSIG00000012197,ENSPSIG00000005833,ENSPSIG00000016241,ENSPSIG00000001910,ENSPSIG00000013832,ENSPSIG00000014035,Novel03571,ENSPSIG00000011204,ENSPSIG00000017029,ENSPSIG00000014118,ENSPSIG0…
GO:0006397	mRNA processing	biological_process	8.2173e-07	8.1187e-05	30	1080	182	18299	ENSPSIG00000008935,ENSPSIG00000006364,Novel05035,ENSPSIG00000012803,ENSPSIG00000011569,ENSPSIG00000006307,ENSPSIG00000006700,ENSPSIG00000006058,ENSPSIG00000003894,ENSPSIG00000005040,ENSPSIG00000011508,ENSPSIG00000011216,ENSPSIG00000012257,ENSPSIG00000011477,ENSPSIG00000006368,ENSPSIG00000003768,ENSPSIG00000012569,ENSPSIG00000017885,ENSPSIG00000001910,ENSPSIG00000004613,ENSPSIG00000018027,ENSPSIG0…
GO:0042254	ribosome biogenesis	biological_process	3.8886e-12	7.0036e-10	29	1080	107	18299	ENSPSIG00000006307,ENSPSIG00000013039,ENSPSIG00000011210,ENSPSIG00000014603,ENSPSIG00000016422,ENSPSIG00000002992,ENSPSIG00000014457,ENSPSIG00000005188,ENSPSIG00000008253,ENSPSIG00000012477,ENSPSIG00000013765,ENSPSIG00000009673,ENSPSIG00000016930,ENSPSIG00000017041,ENSPSIG00000015403,ENSPSIG00000013445,ENSPSIG00000006056,ENSPSIG00000018209,ENSPSIG00000002093,ENSPSIG00000002311,ENSPSIG00000009937,…
GO:0016604	nuclear body	cellular_component	4.1675e-07	4.2881e-05	29	1080	154	18299	ENSPSIG00000004505,ENSPSIG00000014882,ENSPSIG00000013820,ENSPSIG00000015271,ENSPSIG00000011477,ENSPSIG00000016019,ENSPSIG00000011216,ENSPSIG00000012432,ENSPSIG00000009709,ENSPSIG00000011341,ENSPSIG00000003674,ENSPSIG00000003881,ENSPSIG00000002293,ENSPSIG00000002713,ENSPSIG00000006058,ENSPSIG00000007968,ENSPSIG00000009375,ENSPSIG00000017190,ENSPSIG00000012292,ENSPSIG00000009583,ENSPSIG00000008404,…
GO:0008380	RNA splicing	biological_process	6.5199e-08	7.5152e-06	28	1080	143	18299	ENSPSIG00000006058,ENSPSIG00000006700,ENSPSIG00000003674,ENSPSIG00000006307,ENSPSIG00000003762,ENSPSIG00000012803,ENSPSIG00000011569,ENSPSIG00000008935,ENSPSIG00000011216,ENSPSIG00000016064,ENSPSIG00000011477,ENSPSIG00000002449,ENSPSIG00000011508,ENSPSIG00000017945,ENSPSIG00000002760,ENSPSIG00000003091,ENSPSIG00000014877,ENSPSIG00000008788,ENSPSIG00000018027,ENSPSIG00000004613,ENSPSIG00000006056,…
GO:0030522	intracellular receptor signaling pathway	biological_process	2.1288e-06	0.00019895	27	1080	153	18299	ENSPSIG00000012972,ENSPSIG00000015414,ENSPSIG00000006346,ENSPSIG00000018018,ENSPSIG00000005420,ENSPSIG00000014000,ENSPSIG00000005470,ENSPSIG00000006307,ENSPSIG00000010384,ENSPSIG00000011138,ENSPSIG00000009399,ENSPSIG00000010891,ENSPSIG00000006978,ENSPSIG00000015245,ENSPSIG00000010176,ENSPSIG00000014378,ENSPSIG00000012082,ENSPSIG00000010051,ENSPSIG00000007514,ENSPSIG00000014118,ENSPSIG00000008928,…
GO:0034470	ncRNA processing	biological_process	5.9606e-06	0.00051788	26	1080	157	18299	ENSPSIG00000014603,ENSPSIG00000014442,ENSPSIG00000005188,ENSPSIG00000002992,ENSPSIG00000008253,ENSPSIG00000012477,ENSPSIG00000013765,ENSPSIG00000016930,ENSPSIG00000009673,ENSPSIG00000017041,ENSPSIG00000018209,ENSPSIG00000006056,ENSPSIG00000015919,ENSPSIG00000013832,ENSPSIG00000007198,ENSPSIG00000010011,ENSPSIG00000009863,ENSPSIG00000002093,ENSPSIG00000002311,ENSPSIG00000012292,ENSPSIG00000013153,…
GO:0015935	small ribosomal subunit	cellular_component	5.981e-23	1.8802e-20	25	1080	40	18299	ENSPSIG00000008818,ENSPSIG00000003529,ENSPSIG00000011089,ENSPSIG00000016011,ENSPSIG00000002477,ENSPSIG00000007217,ENSPSIG00000004146,ENSPSIG00000002992,ENSPSIG00000003457,ENSPSIG00000011895,ENSPSIG00000016006,ENSPSIG00000005922,ENSPSIG00000002093,ENSPSIG00000005938,ENSPSIG00000006371,ENSPSIG00000006273,ENSPSIG00000008147,ENSPSIG00000006759,ENSPSIG00000003091,ENSPSIG00000004039,ENSPSIG00000004333,…
GO:0022618	ribonucleoprotein complex assembly	biological_process	7.8913e-09	1.0182e-06	24	1080	100	18299	ENSPSIG00000006307,ENSPSIG00000016181,ENSPSIG00000014603,ENSPSIG00000006700,ENSPSIG00000011210,ENSPSIG00000008935,ENSPSIG00000006102,ENSPSIG00000015414,ENSPSIG00000016019,ENSPSIG00000011216,ENSPSIG00000013230,ENSPSIG00000014035,ENSPSIG00000013356,ENSPSIG00000014378,ENSPSIG00000012569,ENSPSIG00000013832,ENSPSIG00000004613,ENSPSIG00000018027,ENSPSIG00000016241,ENSPSIG00000014877,ENSPSIG00000011626,…
GO:0071826	ribonucleoprotein complex subunit organization	biological_process	4.2215e-08	5.0337e-06	24	1080	108	18299	ENSPSIG00000013356,ENSPSIG00000014035,ENSPSIG00000014378,ENSPSIG00000004613,ENSPSIG00000018027,ENSPSIG00000014877,ENSPSIG00000016241,ENSPSIG00000012569,ENSPSIG00000013832,ENSPSIG00000011626,ENSPSIG00000009937,Novel02246,ENSPSIG00000018234,ENSPSIG00000016181,ENSPSIG00000014603,ENSPSIG00000006700,ENSPSIG00000011210,ENSPSIG00000006307,ENSPSIG00000006102,ENSPSIG00000015414,ENSPSIG00000008935,ENSPSIG0…
GO:0018394	peptidyl-lysine acetylation	biological_process	1.2127e-05	0.0009916	21	1080	109	18299	ENSPSIG00000014127,ENSPSIG00000008404,ENSPSIG00000003897,ENSPSIG00000007514,ENSPSIG00000005932,ENSPSIG00000009228,ENSPSIG00000003117,ENSPSIG00000005420,ENSPSIG00000008887,ENSPSIG00000009049,ENSPSIG00000006786,ENSPSIG00000005908,ENSPSIG00000008737,ENSPSIG00000009138,ENSPSIG00000011098,ENSPSIG00000007140,ENSPSIG00000011864,ENSPSIG00000017907,ENSPSIG00000009993,ENSPSIG00000014614,ENSPSIG00000012092
GO:0035770	ribonucleoprotein granule	cellular_component	3.809e-07	3.9673e-05	21	1080	94	18299	ENSPSIG00000013039,ENSPSIG00000003267,ENSPSIG00000007616,ENSPSIG00000016181,ENSPSIG00000002361,ENSPSIG00000004146,ENSPSIG00000003500,ENSPSIG00000005600,ENSPSIG00000013230,ENSPSIG00000014118,ENSPSIG00000014378,ENSPSIG00000008244,ENSPSIG00000015335,ENSPSIG00000013832,ENSPSIG00000010891,ENSPSIG00000012569,ENSPSIG00000009647,ENSPSIG00000012292,ENSPSIG00000009079,ENSPSIG00000008147,ENSPSIG00000015206
GO:0005681	spliceosomal complex	cellular_component	1.0076e-06	9.8984e-05	21	1080	102	18299	ENSPSIG00000012552,ENSPSIG00000017063,ENSPSIG00000002232,ENSPSIG00000003768,ENSPSIG00000002712,ENSPSIG00000004660,ENSPSIG00000009491,ENSPSIG00000004505,ENSPSIG00000013569,ENSPSIG00000017945,ENSPSIG00000011287,ENSPSIG00000003610,ENSPSIG00000002449,ENSPSIG00000011477,ENSPSIG00000016064,ENSPSIG00000011216,ENSPSIG00000008935,ENSPSIG00000011569,ENSPSIG00000012803,ENSPSIG00000008580,ENSPSIG00000007968
GO:0016072	rRNA metabolic process	biological_process	8.7244e-09	1.0937e-06	20	1080	72	18299	ENSPSIG00000007198,ENSPSIG00000013153,ENSPSIG00000002093,ENSPSIG00000002311,ENSPSIG00000010817,ENSPSIG00000008642,ENSPSIG00000009405,ENSPSIG00000008147,ENSPSIG00000009673,ENSPSIG00000016930,ENSPSIG00000013765,ENSPSIG00000018209,ENSPSIG00000006056,ENSPSIG00000017041,ENSPSIG00000008253,ENSPSIG00000012477,ENSPSIG00000014603,ENSPSIG00000005188,ENSPSIG00000003998,ENSPSIG00000002992
GO:0016573	histone acetylation	biological_process	1.9973e-05	0.0015348	20	1080	104	18299	ENSPSIG00000008404,ENSPSIG00000014127,ENSPSIG00000003897,ENSPSIG00000007514,ENSPSIG00000003117,ENSPSIG00000009228,ENSPSIG00000005932,ENSPSIG00000005420,ENSPSIG00000005908,ENSPSIG00000008737,ENSPSIG00000009049,ENSPSIG00000006786,ENSPSIG00000007140,ENSPSIG00000009138,ENSPSIG00000011098,ENSPSIG00000017907,ENSPSIG00000009993,ENSPSIG00000014614,ENSPSIG00000012092,ENSPSIG00000011864
GO:0018393	internal peptidyl-lysine acetylation	biological_process	3.4226e-05	0.0025289	20	1080	108	18299	ENSPSIG00000005420,ENSPSIG00000006786,ENSPSIG00000009049,ENSPSIG00000008737,ENSPSIG00000005908,ENSPSIG00000011098,ENSPSIG00000009138,ENSPSIG00000007140,ENSPSIG00000011864,ENSPSIG00000012092,ENSPSIG00000014614,ENSPSIG00000009993,ENSPSIG00000017907,ENSPSIG00000014127,ENSPSIG00000008404,ENSPSIG00000007514,ENSPSIG00000003897,ENSPSIG00000005932,ENSPSIG00000009228,ENSPSIG00000003117
GO:0006475	internal protein amino acid acetylation	biological_process	5.3952e-05	0.0038547	20	1080	111	18299	ENSPSIG00000003897,ENSPSIG00000007514,ENSPSIG00000014127,ENSPSIG00000008404,ENSPSIG00000005932,ENSPSIG00000009228,ENSPSIG00000003117,ENSPSIG00000009049,ENSPSIG00000006786,ENSPSIG00000005908,ENSPSIG00000008737,ENSPSIG00000005420,ENSPSIG00000011864,ENSPSIG00000017907,ENSPSIG00000014614,ENSPSIG00000009993,ENSPSIG00000012092,ENSPSIG00000009138,ENSPSIG00000011098,ENSPSIG00000007140
GO:0036464	cytoplasmic ribonucleoprotein granule	cellular_component	7.0086e-07	6.9642e-05	20	1080	89	18299	ENSPSIG00000013230,ENSPSIG00000005600,ENSPSIG00000002361,ENSPSIG00000016181,ENSPSIG00000013039,ENSPSIG00000003267,ENSPSIG00000003500,ENSPSIG00000004146,ENSPSIG00000009079,ENSPSIG00000012292,ENSPSIG00000015206,ENSPSIG00000008147,ENSPSIG00000008244,ENSPSIG00000014378,ENSPSIG00000015335,ENSPSIG00000014118,ENSPSIG00000009647,ENSPSIG00000013832,ENSPSIG00000010891,ENSPSIG00000012569
GO:0003729	mRNA binding	molecular_function	9.6928e-08	1.0882e-05	20	1080	81	18299	ENSPSIG00000006064,ENSPSIG00000012177,ENSPSIG00000018209,ENSPSIG00000008244,ENSPSIG00000003091,ENSPSIG00000017088,ENSPSIG00000014118,ENSPSIG00000006048,ENSPSIG00000006759,ENSPSIG00000005922,ENSPSIG00000011895,ENSPSIG00000011626,ENSPSIG00000006058,ENSPSIG00000016181,ENSPSIG00000007616,ENSPSIG00000002293,ENSPSIG00000016257,ENSPSIG00000012197,ENSPSIG00000008818,ENSPSIG00000005833
GO:0006364	rRNA processing	biological_process	8.5226e-09	1.0915e-06	19	1080	66	18299	ENSPSIG00000014603,ENSPSIG00000005188,ENSPSIG00000002992,ENSPSIG00000008253,ENSPSIG00000012477,ENSPSIG00000016930,ENSPSIG00000009673,ENSPSIG00000013765,ENSPSIG00000018209,ENSPSIG00000006056,ENSPSIG00000017041,ENSPSIG00000007198,ENSPSIG00000013153,ENSPSIG00000002093,ENSPSIG00000002311,ENSPSIG00000010817,ENSPSIG00000008642,ENSPSIG00000009405,ENSPSIG00000008147
GO:0022627	cytosolic small ribosomal subunit	cellular_component	1.5882e-20	4.4291e-18	19	1080	25	18299	ENSPSIG00000002477,ENSPSIG00000003457,ENSPSIG00000002992,ENSPSIG00000007217,ENSPSIG00000008818,ENSPSIG00000011089,ENSPSIG00000003529,ENSPSIG00000004333,ENSPSIG00000003091,ENSPSIG00000016930,ENSPSIG00000017803,ENSPSIG00000005922,ENSPSIG00000016006,ENSPSIG00000011895,ENSPSIG00000005938,ENSPSIG00000002093,ENSPSIG00000006371,ENSPSIG00000006759,ENSPSIG00000006273
GO:1903311	regulation of mRNA metabolic process	biological_process	1.1677e-06	0.00011407	16	1080	63	18299	ENSPSIG00000013935,ENSPSIG00000006048,ENSPSIG00000014192,ENSPSIG00000002720,ENSPSIG00000003117,ENSPSIG00000001910,ENSPSIG00000012569,ENSPSIG00000002760,ENSPSIG00000003865,ENSPSIG00000011508,ENSPSIG00000005040,ENSPSIG00000016257,ENSPSIG00000006368,ENSPSIG00000006364,ENSPSIG00000006307,ENSPSIG00000006058
GO:0050684	regulation of mRNA processing	biological_process	8.7555e-06	0.0007278	14	1080	57	18299	ENSPSIG00000006364,ENSPSIG00000012569,ENSPSIG00000001910,ENSPSIG00000006307,ENSPSIG00000006058,ENSPSIG00000002760,ENSPSIG00000006048,ENSPSIG00000013935,ENSPSIG00000002720,ENSPSIG00000014192,ENSPSIG00000003117,ENSPSIG00000011508,ENSPSIG00000005040,ENSPSIG00000006368
GO:0046332	SMAD binding	molecular_function	4.4077e-06	0.00038685	14	1080	50	18299	ENSPSIG00000015011,ENSPSIG00000001910,ENSPSIG00000018059,ENSPSIG00000007367,ENSPSIG00000015384,ENSPSIG00000015814,ENSPSIG00000013869,ENSPSIG00000009375,ENSPSIG00000001773,ENSPSIG00000010666,ENSPSIG00000003760,ENSPSIG00000016396,ENSPSIG00000014614,ENSPSIG00000010579
GO:0006414	translational elongation	biological_process	2.5336e-07	2.7209e-05	13	1080	38	18299	ENSPSIG00000010490,ENSPSIG00000016257,ENSPSIG00000014842,ENSPSIG00000009111,ENSPSIG00000016994,ENSPSIG00000004041,ENSPSIG00000004417,ENSPSIG00000004341,Novel03571,ENSPSIG00000011176,ENSPSIG00000013039,ENSPSIG00000009932,ENSPSIG00000006864
GO:0017148	negative regulation of translation	biological_process	2.0568e-05	0.0015666	13	1080	55	18299	ENSPSIG00000001910,ENSPSIG00000013832,ENSPSIG00000016241,ENSPSIG00000007616,ENSPSIG00000014118,ENSPSIG00000004398,ENSPSIG00000018234,ENSPSIG00000003652,ENSPSIG00000017447,ENSPSIG00000012197,ENSPSIG00000010208,ENSPSIG00000014842,ENSPSIG00000009111
GO:0034249	negative regulation of cellular amide metabolic process	biological_process	4.1005e-05	0.0029789	13	1080	58	18299	ENSPSIG00000014118,ENSPSIG00000007616,ENSPSIG00000016241,ENSPSIG00000001910,ENSPSIG00000013832,ENSPSIG00000014842,ENSPSIG00000009111,ENSPSIG00000010208,ENSPSIG00000017447,ENSPSIG00000012197,ENSPSIG00000003652,ENSPSIG00000018234,ENSPSIG00000004398
GO:0051568	histone H3-K4 methylation	biological_process	1.2158e-05	0.0009916	12	1080	39	18299	ENSPSIG00000011864,ENSPSIG00000006368,ENSPSIG00000014614,ENSPSIG00000010362,ENSPSIG00000014577,ENSPSIG00000014845,ENSPSIG00000007140,ENSPSIG00000014929,ENSPSIG00000013417,ENSPSIG00000017727,ENSPSIG00000005027,ENSPSIG00000010562
GO:0043966	histone H3 acetylation	biological_process	1.6864e-05	0.0013254	12	1080	43	18299	ENSPSIG00000003897,ENSPSIG00000005908,ENSPSIG00000008737,ENSPSIG00000005420,ENSPSIG00000005932,ENSPSIG00000011864,ENSPSIG00000009228,ENSPSIG00000014614,ENSPSIG00000012092,ENSPSIG00000009993,ENSPSIG00000009138,ENSPSIG00000007140
GO:0042274	ribosomal small subunit biogenesis	biological_process	7.9919e-10	1.171e-07	10	1080	15	18299	ENSPSIG00000008147,ENSPSIG00000012477,ENSPSIG00000009405,ENSPSIG00000007198,ENSPSIG00000009937,ENSPSIG00000002093,ENSPSIG00000002992,ENSPSIG00000017041,ENSPSIG00000016930,ENSPSIG00000009673
GO:0032922	circadian regulation of gene expression	biological_process	5.0972e-05	0.0036721	10	1080	34	18299	ENSPSIG00000014000,ENSPSIG00000018157,ENSPSIG00000012895,ENSPSIG00000012972,ENSPSIG00000011466,ENSPSIG00000005420,ENSPSIG00000011085,ENSPSIG00000013681,ENSPSIG00000017907,ENSPSIG00000007140
GO:1903312	negative regulation of mRNA metabolic process	biological_process	1.2685e-06	0.00012081	9	1080	20	18299	ENSPSIG00000006368,ENSPSIG00000016257,ENSPSIG00000011508,ENSPSIG00000002720,ENSPSIG00000014192,ENSPSIG00000013935,ENSPSIG00000006048,ENSPSIG00000006307,ENSPSIG00000001910
GO:0005844	polysome	cellular_component	1.9958e-05	0.0015348	9	1080	27	18299	ENSPSIG00000007616,ENSPSIG00000011176,ENSPSIG00000004146,ENSPSIG00000013445,ENSPSIG00000018209,ENSPSIG00000009111,ENSPSIG00000005963,ENSPSIG00000008147,ENSPSIG00000005600
GO:0050686	negative regulation of mRNA processing	biological_process	7.8277e-06	0.00066344	8	1080	19	18299	ENSPSIG00000006307,ENSPSIG00000001910,ENSPSIG00000011508,ENSPSIG00000006368,ENSPSIG00000013935,ENSPSIG00000006048,ENSPSIG00000014192,ENSPSIG00000002720
GO:0010494	cytoplasmic stress granule	cellular_component	2.6836e-05	0.0020173	8	1080	22	18299	ENSPSIG00000014118,ENSPSIG00000016181,ENSPSIG00000008244,ENSPSIG00000014378,ENSPSIG00000005600,ENSPSIG00000013230,ENSPSIG00000012292,ENSPSIG00000009079
GO:0042273	ribosomal large subunit biogenesis	biological_process	3.6658e-06	0.00032841	7	1080	14	18299	ENSPSIG00000013153,ENSPSIG00000008253,ENSPSIG00000009937,ENSPSIG00000002311,ENSPSIG00000018209,ENSPSIG00000010817,ENSPSIG00000008642
GO:0033119	negative regulation of RNA splicing	biological_process	8.055e-06	0.00067607	7	1080	15	18299	ENSPSIG00000013935,ENSPSIG00000006048,ENSPSIG00000014192,ENSPSIG00000011508,ENSPSIG00000006307,ENSPSIG00000003091,ENSPSIG00000011895
GO:0051351	positive regulation of ligase activity	biological_process	5.3574e-05	0.0038436	7	1080	18	18299	ENSPSIG00000011820,ENSPSIG00000012948,ENSPSIG00000013869,ENSPSIG00000014801,ENSPSIG00000013740,ENSPSIG00000016652,ENSPSIG00000010666
GO:0030014	CCR4-NOT complex	cellular_component	1.3231e-05	0.001069	7	1080	15	18299	ENSPSIG00000004499,ENSPSIG00000015414,ENSPSIG00000016241,ENSPSIG00000003865,ENSPSIG00000001910,ENSPSIG00000010891,ENSPSIG00000012569
