# Supplementary material for: Global analysis of differential gene expression related to long-term sperm storage in oviduct of Chinese Soft-Shelled Turtle Pelodiscus sinensis
Source: Sci Rep. 2016 Sep 15;6:33296. doi: 10.1038/srep33296 (PMC5024102; doi:10.1038/srep33296)
Supplement: Supplementary Dataset 2 [file srep33296-s3.xls]

## Sheet: Table S2
Supplementary Table S2 Enriched GO terms of down-regulated DEGs in P. sinensis
GO_accession	Description	Term_type	Over_represented_pValue	Corrected_pValue	DEG_item	DEG_list	Bg_item	Bg_list	Gene_names
GO:0044699	single-organism process	biological_process	5.0244e-06	0.0020203	810	1281	9972	18299	ENSPSIG00000004954,ENSPSIG00000011887,ENSPSIG00000008672,ENSPSIG00000008902,ENSPSIG00000006878,ENSPSIG00000012174,ENSPSIG00000006021,ENSPSIG00000013576,ENSPSIG00000011765,ENSPSIG00000003638,ENSPSIG00000002658,ENSPSIG00000007364,ENSPSIG00000005343,ENSPSIG00000010611,ENSPSIG00000017559,Novel05365,ENSPSIG00000015628,ENSPSIG00000008456,ENSPSIG00000003223,ENSPSIG00000007073,ENSPSIG00000013951,ENSPSIG0…
GO:0043226	organelle	cellular_component	7.6374e-07	0.00041266	698	1281	8187	18299	ENSPSIG00000004963,ENSPSIG00000003711,Novel04094,ENSPSIG00000011532,ENSPSIG00000014849,ENSPSIG00000010742,ENSPSIG00000013040,ENSPSIG00000002882,ENSPSIG00000016374,ENSPSIG00000003594,ENSPSIG00000008809,ENSPSIG00000002651,ENSPSIG00000007426,ENSPSIG00000015027,ENSPSIG00000017960,ENSPSIG00000010820,ENSPSIG00000015999,ENSPSIG00000010598,ENSPSIG00000015000,ENSPSIG00000005272,ENSPSIG00000011115,ENSPSIG0…
GO:0043227	membrane-bounded organelle	cellular_component	7.4371e-07	0.00041266	634	1281	7376	18299	ENSPSIG00000002458,ENSPSIG00000011109,ENSPSIG00000013665,ENSPSIG00000015722,ENSPSIG00000001256,ENSPSIG00000012310,ENSPSIG00000006894,ENSPSIG00000009429,ENSPSIG00000015650,ENSPSIG00000002315,ENSPSIG00000013677,ENSPSIG00000011723,ENSPSIG00000017039,ENSPSIG00000013082,ENSPSIG00000019300,ENSPSIG00000012278,ENSPSIG00000007526,ENSPSIG00000010743,ENSPSIG00000012143,ENSPSIG00000004269,ENSPSIG00000010491,…
GO:0005737	cytoplasm	cellular_component	1.8231e-07	0.00012608	515	1281	5757	18299	ENSPSIG00000016865,ENSPSIG00000017837,ENSPSIG00000014636,ENSPSIG00000019318,ENSPSIG00000009575,ENSPSIG00000013814,ENSPSIG00000010916,ENSPSIG00000012171,ENSPSIG00000008720,ENSPSIG00000004094,ENSPSIG00000014198,ENSPSIG00000017887,ENSPSIG00000002130,ENSPSIG00000006689,ENSPSIG00000017284,ENSPSIG00000012686,ENSPSIG00000005221,ENSPSIG00000007195,ENSPSIG00000002839,ENSPSIG00000014766,ENSPSIG00000008523,…
GO:0003824	catalytic activity	molecular_function	9.5534e-09	1.0324e-05	507	1281	5661	18299	ENSPSIG00000005341,ENSPSIG00000011042,ENSPSIG00000009768,ENSPSIG00000013359,ENSPSIG00000007318,ENSPSIG00000007552,ENSPSIG00000006468,ENSPSIG00000005800,ENSPSIG00000014721,ENSPSIG00000009928,ENSPSIG00000003718,ENSPSIG00000007863,ENSPSIG00000015897,ENSPSIG00000012032,ENSPSIG00000017957,ENSPSIG00000019309,ENSPSIG00000004901,ENSPSIG00000006485,ENSPSIG00000018035,ENSPSIG00000013213,ENSPSIG00000007919,…
GO:0044444	cytoplasmic part	cellular_component	3.0602e-12	4.4092e-09	405	1281	4068	18299	ENSPSIG00000005955,ENSPSIG00000002978,ENSPSIG00000011014,ENSPSIG00000005483,ENSPSIG00000006343,ENSPSIG00000007939,ENSPSIG00000007860,ENSPSIG00000013622,ENSPSIG00000007344,ENSPSIG00000003671,ENSPSIG00000008053,ENSPSIG00000015856,ENSPSIG00000004746,ENSPSIG00000010594,ENSPSIG00000017859,ENSPSIG00000013834,ENSPSIG00000015957,ENSPSIG00000010875,ENSPSIG00000012071,ENSPSIG00000017086,ENSPSIG00000002705,…
GO:0051179	localization	biological_process	8.7944e-07	0.00046077	368	1281	3920	18299	ENSPSIG00000018220,ENSPSIG00000016909,ENSPSIG00000013923,ENSPSIG00000009980,ENSPSIG00000010609,ENSPSIG00000006870,ENSPSIG00000010212,ENSPSIG00000004336,ENSPSIG00000013370,ENSPSIG00000013143,ENSPSIG00000000212,ENSPSIG00000004513,ENSPSIG00000012275,ENSPSIG00000010653,ENSPSIG00000017174,ENSPSIG00000010376,ENSPSIG00000010098,ENSPSIG00000004452,ENSPSIG00000017584,ENSPSIG00000010777,ENSPSIG00000004233,…
GO:0005576	extracellular region	cellular_component	6.7633e-34	5.8469e-30	368	1281	2763	18299	ENSPSIG00000003772,ENSPSIG00000012616,ENSPSIG00000003615,ENSPSIG00000003797,ENSPSIG00000015890,ENSPSIG00000002025,ENSPSIG00000018026,ENSPSIG00000004066,ENSPSIG00000014218,ENSPSIG00000013976,ENSPSIG00000005403,ENSPSIG00000007358,ENSPSIG00000010425,ENSPSIG00000007393,ENSPSIG00000012359,ENSPSIG00000008276,ENSPSIG00000002379,ENSPSIG00000012636,ENSPSIG00000006192,ENSPSIG00000004891,ENSPSIG00000013760,…
GO:0044421	extracellular region part	cellular_component	8.6496e-36	1.4955e-31	337	1281	2315	18299	ENSPSIG00000015103,ENSPSIG00000010000,ENSPSIG00000011470,ENSPSIG00000011638,ENSPSIG00000008685,ENSPSIG00000017758,ENSPSIG00000012884,ENSPSIG00000008689,ENSPSIG00000006332,ENSPSIG00000005679,ENSPSIG00000009940,Novel03962,ENSPSIG00000016098,ENSPSIG00000012013,ENSPSIG00000009901,ENSPSIG00000013207,ENSPSIG00000010182,ENSPSIG00000011109,ENSPSIG00000002458,ENSPSIG00000017815,ENSPSIG00000017631,ENSPSIG0…
GO:0044710	single-organism metabolic process	biological_process	5.6549e-06	0.0022221	323	1281	3477	18299	ENSPSIG00000018103,ENSPSIG00000008523,ENSPSIG00000014766,ENSPSIG00000017897,ENSPSIG00000008056,ENSPSIG00000006133,ENSPSIG00000006220,ENSPSIG00000005759,ENSPSIG00000010187,ENSPSIG00000007645,ENSPSIG00000017125,ENSPSIG00000013838,ENSPSIG00000010199,ENSPSIG00000009421,ENSPSIG00000002572,ENSPSIG00000004180,ENSPSIG00000006689,ENSPSIG00000017887,ENSPSIG00000003383,Novel05987,ENSPSIG00000010709,ENSPSIG0…
GO:0031982	vesicle	cellular_component	9.263e-24	2.288e-20	292	1281	2192	18299	ENSPSIG00000016944,ENSPSIG00000013094,ENSPSIG00000007884,ENSPSIG00000014355,ENSPSIG00000004941,ENSPSIG00000011564,ENSPSIG00000009480,ENSPSIG00000012046,ENSPSIG00000011050,ENSPSIG00000009531,ENSPSIG00000012987,ENSPSIG00000009846,ENSPSIG00000009976,ENSPSIG00000012820,ENSPSIG00000017107,ENSPSIG00000003519,ENSPSIG00000007665,ENSPSIG00000004245,ENSPSIG00000008548,ENSPSIG00000014380,ENSPSIG00000006847,…
GO:0031988	membrane-bounded vesicle	cellular_component	3.1261e-23	6.7563e-20	283	1281	2122	18299	ENSPSIG00000007342,ENSPSIG00000013616,ENSPSIG00000014165,ENSPSIG00000004350,ENSPSIG00000008523,ENSPSIG00000014766,ENSPSIG00000006252,ENSPSIG00000018103,ENSPSIG00000017897,ENSPSIG00000007195,ENSPSIG00000002839,ENSPSIG00000005874,ENSPSIG00000014301,ENSPSIG00000012686,ENSPSIG00000007414,ENSPSIG00000006689,ENSPSIG00000018231,ENSPSIG00000007690,ENSPSIG00000014198,ENSPSIG00000008034,ENSPSIG00000000783,…
GO:0043230	extracellular organelle	cellular_component	4.0852e-28	1.7658e-24	266	1281	1811	18299	ENSPSIG00000014301,ENSPSIG00000012686,ENSPSIG00000007414,ENSPSIG00000006689,ENSPSIG00000014165,ENSPSIG00000007342,ENSPSIG00000013616,ENSPSIG00000007195,ENSPSIG00000002839,ENSPSIG00000005874,ENSPSIG00000008523,ENSPSIG00000006252,ENSPSIG00000014766,ENSPSIG00000018103,ENSPSIG00000017897,ENSPSIG00000003727,ENSPSIG00000014636,ENSPSIG00000008591,ENSPSIG00000007394,ENSPSIG00000000783,ENSPSIG00000007372,…
GO:0065010	extracellular membrane-bounded organelle	cellular_component	3.4775e-28	1.7658e-24	265	1281	1800	18299	ENSPSIG00000011470,ENSPSIG00000010000,ENSPSIG00000015103,ENSPSIG00000011638,ENSPSIG00000008685,ENSPSIG00000008689,ENSPSIG00000012884,ENSPSIG00000006332,ENSPSIG00000009940,ENSPSIG00000012013,ENSPSIG00000016098,ENSPSIG00000013207,ENSPSIG00000009901,ENSPSIG00000002458,ENSPSIG00000011109,ENSPSIG00000010182,ENSPSIG00000003903,ENSPSIG00000003004,ENSPSIG00000004580,ENSPSIG00000013665,ENSPSIG00000017815,…
GO:1903561	extracellular vesicle	cellular_component	8.7231e-28	2.5137e-24	265	1281	1810	18299	ENSPSIG00000003727,ENSPSIG00000014636,ENSPSIG00000008591,ENSPSIG00000007394,ENSPSIG00000000783,ENSPSIG00000007372,ENSPSIG00000007690,ENSPSIG00000018231,ENSPSIG00000014198,ENSPSIG00000008034,ENSPSIG00000013316,ENSPSIG00000003275,ENSPSIG00000014301,ENSPSIG00000007414,ENSPSIG00000012686,ENSPSIG00000006689,ENSPSIG00000014165,ENSPSIG00000007342,ENSPSIG00000013616,ENSPSIG00000007195,ENSPSIG00000002839,…
GO:0070062	extracellular exosome	cellular_component	7.4429e-28	2.5137e-24	264	1281	1799	18299	ENSPSIG00000012021,ENSPSIG00000013378,ENSPSIG00000003938,ENSPSIG00000006577,ENSPSIG00000007865,ENSPSIG00000004224,ENSPSIG00000007402,ENSPSIG00000004631,ENSPSIG00000011802,ENSPSIG00000002705,ENSPSIG00000010875,ENSPSIG00000017644,ENSPSIG00000009005,ENSPSIG00000014526,ENSPSIG00000008053,ENSPSIG00000007815,ENSPSIG00000007593,ENSPSIG00000002978,ENSPSIG00000010736,ENSPSIG00000010546,ENSPSIG00000003558,…
GO:0006950	response to stress	biological_process	2.9495e-07	0.00017585	204	1281	1922	18299	ENSPSIG00000012636,ENSPSIG00000000466,ENSPSIG00000006468,ENSPSIG00000010984,ENSPSIG00000010413,ENSPSIG00000004259,ENSPSIG00000009412,ENSPSIG00000012032,ENSPSIG00000003857,ENSPSIG00000010680,ENSPSIG00000005341,ENSPSIG00000009768,ENSPSIG00000013359,ENSPSIG00000006949,ENSPSIG00000004666,ENSPSIG00000013764,ENSPSIG00000012163,ENSPSIG00000014319,ENSPSIG00000005950,ENSPSIG00000017778,ENSPSIG00000002460,…
GO:0012505	endomembrane system	cellular_component	1.0545e-06	0.00053625	189	1281	1788	18299	ENSPSIG00000005060,ENSPSIG00000009344,ENSPSIG00000017962,ENSPSIG00000004390,ENSPSIG00000008372,ENSPSIG00000006697,ENSPSIG00000007479,ENSPSIG00000011348,ENSPSIG00000007392,ENSPSIG00000016860,ENSPSIG00000008241,Novel02981,ENSPSIG00000008057,ENSPSIG00000003464,ENSPSIG00000016702,ENSPSIG00000015677,ENSPSIG00000006212,ENSPSIG00000004043,ENSPSIG00000013885,ENSPSIG00000016592,ENSPSIG00000015314,ENSPSIG0…
GO:0044281	small molecule metabolic process	biological_process	2.9232e-07	0.00017585	125	1281	1116	18299	ENSPSIG00000011011,ENSPSIG00000008685,ENSPSIG00000007382,ENSPSIG00000012064,ENSPSIG00000010862,ENSPSIG00000005406,ENSPSIG00000012884,ENSPSIG00000008689,ENSPSIG00000004895,ENSPSIG00000012232,ENSPSIG00000007446,ENSPSIG00000015732,ENSPSIG00000004813,Novel08090,ENSPSIG00000004954,ENSPSIG00000005213,ENSPSIG00000005088,ENSPSIG00000017960,ENSPSIG00000015027,ENSPSIG00000014244,ENSPSIG00000016098,ENSPSIG0…
GO:0005615	extracellular space	cellular_component	7.6325e-18	1.3197e-14	105	1281	588	18299	ENSPSIG00000017278,ENSPSIG00000018026,ENSPSIG00000017859,ENSPSIG00000003797,ENSPSIG00000006143,ENSPSIG00000011459,ENSPSIG00000003772,ENSPSIG00000009826,ENSPSIG00000007815,ENSPSIG00000014526,ENSPSIG00000009575,ENSPSIG00000003671,ENSPSIG00000013316,ENSPSIG00000013146,ENSPSIG00000012636,ENSPSIG00000017000,ENSPSIG00000009617,ENSPSIG00000006949,ENSPSIG00000013359,ENSPSIG00000002978,ENSPSIG00000008034,…
GO:0007155	cell adhesion	biological_process	1.2472e-05	0.0042283	99	1281	796	18299	Novel03678,ENSPSIG00000009531,ENSPSIG00000011050,ENSPSIG00000007481,ENSPSIG00000004332,ENSPSIG00000003626,ENSPSIG00000009717,ENSPSIG00000008923,ENSPSIG00000010609,ENSPSIG00000003004,ENSPSIG00000010551,ENSPSIG00000006870,ENSPSIG00000009849,ENSPSIG00000004284,ENSPSIG00000005706,ENSPSIG00000013082,ENSPSIG00000011028,ENSPSIG00000004513,ENSPSIG00000015224,ENSPSIG00000005097,ENSPSIG00000003821,ENSPSIG0…
GO:0005783	endoplasmic reticulum	cellular_component	5.4014e-09	6.226e-06	91	1281	665	18299	ENSPSIG00000005381,ENSPSIG00000010551,ENSPSIG00000006342,ENSPSIG00000011440,ENSPSIG00000010609,ENSPSIG00000012310,ENSPSIG00000009692,ENSPSIG00000012456,ENSPSIG00000014524,ENSPSIG00000013397,ENSPSIG00000014091,ENSPSIG00000012674,ENSPSIG00000012987,ENSPSIG00000009846,ENSPSIG00000011493,ENSPSIG00000008529,ENSPSIG00000007541,ENSPSIG00000013531,ENSPSIG00000017584,ENSPSIG00000011137,ENSPSIG00000012143,…
GO:0005509	calcium ion binding	molecular_function	1.3565e-10	1.8041e-07	86	1281	527	18299	ENSPSIG00000005372,ENSPSIG00000011115,ENSPSIG00000005789,ENSPSIG00000002658,ENSPSIG00000003638,ENSPSIG00000002616,ENSPSIG00000016053,ENSPSIG00000014928,ENSPSIG00000015754,ENSPSIG00000013288,ENSPSIG00000004954,Novel08090,ENSPSIG00000012928,ENSPSIG00000014793,ENSPSIG00000015103,ENSPSIG00000015563,ENSPSIG00000006750,ENSPSIG00000006527,ENSPSIG00000011532,ENSPSIG00000017046,ENSPSIG00000008060,ENSPSIG0…
GO:0016491	oxidoreductase activity	molecular_function	1.0507e-05	0.0036951	86	1281	777	18299	ENSPSIG00000002572,ENSPSIG00000017656,ENSPSIG00000013982,ENSPSIG00000006689,ENSPSIG00000011015,ENSPSIG00000008652,ENSPSIG00000016857,Novel05987,ENSPSIG00000010337,ENSPSIG00000018103,ENSPSIG00000016856,ENSPSIG00000019325,ENSPSIG00000003456,ENSPSIG00000017126,ENSPSIG00000010199,ENSPSIG00000009421,ENSPSIG00000017182,ENSPSIG00000007875,ENSPSIG00000017813,ENSPSIG00000007475,ENSPSIG00000019306,ENSPSIG0…
GO:1901135	carbohydrate derivative metabolic process	biological_process	1.0686e-05	0.0036951	81	1281	708	18299	ENSPSIG00000015732,ENSPSIG00000016374,ENSPSIG00000004895,ENSPSIG00000008060,ENSPSIG00000002358,ENSPSIG00000012884,ENSPSIG00000008685,ENSPSIG00000010742,ENSPSIG00000015287,ENSPSIG00000005740,ENSPSIG00000006021,ENSPSIG00000013398,ENSPSIG00000014016,ENSPSIG00000015027,ENSPSIG00000009940,ENSPSIG00000005213,ENSPSIG00000004954,ENSPSIG00000010820,ENSPSIG00000017334,ENSPSIG00000012987,ENSPSIG00000011929,…
GO:0031012	extracellular matrix	cellular_component	4.9465e-19	9.5027e-16	74	1281	284	18299	ENSPSIG00000003638,ENSPSIG00000004786,ENSPSIG00000011115,ENSPSIG00000015999,ENSPSIG00000010582,ENSPSIG00000014928,ENSPSIG00000007707,ENSPSIG00000003594,ENSPSIG00000014377,ENSPSIG00000013370,ENSPSIG00000013425,ENSPSIG00000003492,ENSPSIG00000004513,ENSPSIG00000015224,ENSPSIG00000003821,ENSPSIG00000009538,ENSPSIG00000012628,ENSPSIG00000017460,ENSPSIG00000017427,ENSPSIG00000014380,Novel05829,ENSPSIG0…
GO:0043436	oxoacid metabolic process	biological_process	2.4288e-06	0.0010768	73	1281	561	18299	ENSPSIG00000005406,ENSPSIG00000010862,ENSPSIG00000007382,ENSPSIG00000011011,ENSPSIG00000004813,ENSPSIG00000012232,ENSPSIG00000004895,ENSPSIG00000017960,Novel08090,ENSPSIG00000005679,ENSPSIG00000004318,ENSPSIG00000006021,ENSPSIG00000005134,ENSPSIG00000012310,ENSPSIG00000004633,ENSPSIG00000005738,ENSPSIG00000003903,ENSPSIG00000010182,ENSPSIG00000012674,ENSPSIG00000004158,ENSPSIG00000012820,ENSPSIG0…
GO:0006082	organic acid metabolic process	biological_process	4.7493e-06	0.0019551	73	1281	570	18299	ENSPSIG00000013359,ENSPSIG00000009768,ENSPSIG00000003857,ENSPSIG00000014721,ENSPSIG00000003275,ENSPSIG00000007863,ENSPSIG00000007860,ENSPSIG00000012171,ENSPSIG00000010425,ENSPSIG00000004901,ENSPSIG00000007077,ENSPSIG00000017994,ENSPSIG00000006485,ENSPSIG00000007593,ENSPSIG00000004546,ENSPSIG00000013523,ENSPSIG00000017813,ENSPSIG00000017182,ENSPSIG00000009421,ENSPSIG00000000440,ENSPSIG00000017126,…
GO:0005578	proteinaceous extracellular matrix	cellular_component	9.1979e-15	1.4457e-11	56	1281	208	18299	Novel00050,ENSPSIG00000004066,ENSPSIG00000014377,ENSPSIG00000003797,ENSPSIG00000015890,ENSPSIG00000003772,ENSPSIG00000016316,ENSPSIG00000007707,ENSPSIG00000007815,ENSPSIG00000005403,ENSPSIG00000014526,ENSPSIG00000003594,ENSPSIG00000013146,ENSPSIG00000013656,ENSPSIG00000008227,ENSPSIG00000007373,ENSPSIG00000015999,ENSPSIG00000012359,ENSPSIG00000011115,ENSPSIG00000008034,ENSPSIG00000003638,ENSPSIG0…
GO:0005912	adherens junction	cellular_component	7.92e-08	6.2244e-05	55	1281	320	18299	ENSPSIG00000012616,ENSPSIG00000008978,ENSPSIG00000007394,ENSPSIG00000008053,ENSPSIG00000014793,ENSPSIG00000015103,ENSPSIG00000003192,ENSPSIG00000011638,ENSPSIG00000015122,ENSPSIG00000015098,ENSPSIG00000009579,ENSPSIG00000009940,ENSPSIG00000012928,ENSPSIG00000010546,ENSPSIG00000007393,ENSPSIG00000015999,ENSPSIG00000005028,ENSPSIG00000007186,ENSPSIG00000002978,ENSPSIG00000006803,ENSPSIG00000002658,…
GO:0070161	anchoring junction	cellular_component	1.9744e-07	0.00012929	55	1281	328	18299	ENSPSIG00000007394,ENSPSIG00000012616,ENSPSIG00000008978,ENSPSIG00000015122,ENSPSIG00000011638,ENSPSIG00000015098,ENSPSIG00000009579,ENSPSIG00000008053,ENSPSIG00000014793,ENSPSIG00000015103,ENSPSIG00000003192,ENSPSIG00000009940,ENSPSIG00000010546,ENSPSIG00000012928,ENSPSIG00000007393,ENSPSIG00000015999,ENSPSIG00000005028,ENSPSIG00000009566,ENSPSIG00000002714,ENSPSIG00000017684,ENSPSIG00000011325,…
GO:0009611	response to wounding	biological_process	1.0318e-05	0.0036951	52	1281	374	18299	ENSPSIG00000002907,ENSPSIG00000007707,ENSPSIG00000015877,ENSPSIG00000015103,ENSPSIG00000005403,ENSPSIG00000017778,ENSPSIG00000002460,ENSPSIG00000012884,ENSPSIG00000007394,ENSPSIG00000014319,ENSPSIG00000008175,ENSPSIG00000000783,ENSPSIG00000009768,ENSPSIG00000016737,ENSPSIG00000011325,ENSPSIG00000003014,ENSPSIG00000000466,ENSPSIG00000016546,ENSPSIG00000009940,ENSPSIG00000015999,ENSPSIG00000002220,…
GO:0030055	cell-substrate junction	cellular_component	2.1819e-08	2.0391e-05	52	1281	287	18299	ENSPSIG00000010434,ENSPSIG00000018232,ENSPSIG00000015417,ENSPSIG00000016937,ENSPSIG00000008923,ENSPSIG00000004112,ENSPSIG00000017200,ENSPSIG00000008983,ENSPSIG00000018014,ENSPSIG00000009846,ENSPSIG00000015880,ENSPSIG00000007481,ENSPSIG00000006682,ENSPSIG00000006697,ENSPSIG00000014404,ENSPSIG00000007665,ENSPSIG00000011554,ENSPSIG00000004245,ENSPSIG00000010098,ENSPSIG00000002957,ENSPSIG00000010875,…
GO:0005925	focal adhesion	cellular_component	2.1102e-08	2.0391e-05	51	1281	279	18299	ENSPSIG00000014404,ENSPSIG00000011554,ENSPSIG00000002957,ENSPSIG00000010098,ENSPSIG00000004245,ENSPSIG00000007665,ENSPSIG00000006682,ENSPSIG00000006697,ENSPSIG00000008776,ENSPSIG00000014695,ENSPSIG00000010330,ENSPSIG00000016282,ENSPSIG00000010875,ENSPSIG00000005610,ENSPSIG00000011742,ENSPSIG00000008923,ENSPSIG00000004112,ENSPSIG00000016937,ENSPSIG00000010434,ENSPSIG00000015417,ENSPSIG00000018232,…
GO:0005924	cell-substrate adherens junction	cellular_component	3.5267e-08	2.9036e-05	51	1281	284	18299	ENSPSIG00000015122,ENSPSIG00000011638,ENSPSIG00000009579,ENSPSIG00000008053,ENSPSIG00000015103,ENSPSIG00000003192,ENSPSIG00000007394,ENSPSIG00000012616,ENSPSIG00000008978,ENSPSIG00000009566,ENSPSIG00000002714,ENSPSIG00000011325,ENSPSIG00000010694,ENSPSIG00000007186,ENSPSIG00000002978,ENSPSIG00000006803,ENSPSIG00000002658,ENSPSIG00000015000,ENSPSIG00000009940,ENSPSIG00000010546,ENSPSIG00000012928,…
GO:0044432	endoplasmic reticulum part	cellular_component	2.2408e-08	2.0391e-05	48	1281	291	18299	ENSPSIG00000005624,ENSPSIG00000005740,ENSPSIG00000011739,ENSPSIG00000018133,ENSPSIG00000010984,ENSPSIG00000006468,ENSPSIG00000012928,ENSPSIG00000009579,ENSPSIG00000003294,ENSPSIG00000003192,ENSPSIG00000010076,ENSPSIG00000005877,ENSPSIG00000003711,ENSPSIG00000015511,ENSPSIG00000017045,ENSPSIG00000012616,ENSPSIG00000010594,ENSPSIG00000010742,ENSPSIG00000012009,ENSPSIG00000013015,ENSPSIG00000017884,…
GO:0042060	wound healing	biological_process	1.9315e-06	0.00092767	40	1281	235	18299	ENSPSIG00000016546,ENSPSIG00000009940,ENSPSIG00000015999,ENSPSIG00000002220,ENSPSIG00000003014,ENSPSIG00000000783,ENSPSIG00000011325,ENSPSIG00000016737,ENSPSIG00000017778,ENSPSIG00000002460,ENSPSIG00000007394,ENSPSIG00000014319,ENSPSIG00000015103,ENSPSIG00000002907,ENSPSIG00000007707,ENSPSIG00000006682,ENSPSIG00000009535,Novel01413,ENSPSIG00000006148,Novel05829,ENSPSIG00000017897,ENSPSIG000000036…
GO:0030198	extracellular matrix organization	biological_process	8.9801e-08	6.7507e-05	34	1281	148	18299	ENSPSIG00000012686,ENSPSIG00000016592,ENSPSIG00000006465,ENSPSIG00000015677,ENSPSIG00000016495,ENSPSIG00000006689,ENSPSIG00000004284,ENSPSIG00000015899,ENSPSIG00000002253,ENSPSIG00000015224,ENSPSIG00000011742,ENSPSIG00000002705,ENSPSIG00000010330,ENSPSIG00000013168,ENSPSIG00000014380,ENSPSIG00000017460,ENSPSIG00000017897,ENSPSIG00000003933,ENSPSIG00000003519,ENSPSIG00000006133,ENSPSIG00000017837,…
GO:0043062	extracellular structure organization	biological_process	9.7374e-08	7.015e-05	34	1281	149	18299	ENSPSIG00000007707,ENSPSIG00000015122,ENSPSIG00000017837,ENSPSIG00000003594,ENSPSIG00000015103,ENSPSIG00000014526,ENSPSIG00000017596,ENSPSIG00000003772,ENSPSIG00000016316,ENSPSIG00000010694,ENSPSIG00000008034,ENSPSIG00000012171,ENSPSIG00000008227,ENSPSIG00000007860,ENSPSIG00000012686,ENSPSIG00000016592,ENSPSIG00000006465,ENSPSIG00000016495,ENSPSIG00000015677,ENSPSIG00000015899,ENSPSIG00000004284,…
GO:0044420	extracellular matrix component	cellular_component	2.46e-10	3.0381e-07	30	1281	86	18299	ENSPSIG00000006827,ENSPSIG00000005403,ENSPSIG00000014526,ENSPSIG00000003594,ENSPSIG00000006465,ENSPSIG00000007808,ENSPSIG00000004066,ENSPSIG00000016937,ENSPSIG00000003797,ENSPSIG00000014377,ENSPSIG00000015890,ENSPSIG00000018207,ENSPSIG00000015899,ENSPSIG00000002253,ENSPSIG00000006870,ENSPSIG00000013370,ENSPSIG00000013425,ENSPSIG00000015224,ENSPSIG00000014198,ENSPSIG00000007342,ENSPSIG00000014380,…
GO:0005604	basement membrane	cellular_component	2.4147e-08	2.0875e-05	24	1281	70	18299	ENSPSIG00000005403,ENSPSIG00000006465,ENSPSIG00000007808,ENSPSIG00000004066,ENSPSIG00000016937,ENSPSIG00000003797,ENSPSIG00000014377,ENSPSIG00000015899,ENSPSIG00000018207,ENSPSIG00000002253,ENSPSIG00000006870,ENSPSIG00000013370,ENSPSIG00000013425,ENSPSIG00000015224,ENSPSIG00000014198,ENSPSIG00000007342,ENSPSIG00000013146,ENSPSIG00000009538,Novel05829,ENSPSIG00000017897,ENSPSIG00000003933,ENSPSIG0…
GO:0016853	isomerase activity	molecular_function	2.172e-06	0.00098825	23	1281	111	18299	ENSPSIG00000007860,ENSPSIG00000012171,ENSPSIG00000002433,ENSPSIG00000009177,ENSPSIG00000016282,ENSPSIG00000008241,Novel00059,ENSPSIG00000010187,ENSPSIG00000004879,ENSPSIG00000006332,ENSPSIG00000015287,ENSPSIG00000006847,ENSPSIG00000017045,ENSPSIG00000005381,Novel00086,ENSPSIG00000007219,ENSPSIG00000010551,ENSPSIG00000007593,ENSPSIG00000014524,ENSPSIG00000012987,ENSPSIG00000004158,ENSPSIG000000095…
GO:0098800	inner mitochondrial membrane protein complex	cellular_component	7.6888e-06	0.00289	17	1281	79	18299	ENSPSIG00000019306,ENSPSIG00000003256,ENSPSIG00000017389,ENSPSIG00000003061,ENSPSIG00000017656,ENSPSIG00000005018,Novel03841,ENSPSIG00000011327,ENSPSIG00000004805,ENSPSIG00000015213,ENSPSIG00000008004,ENSPSIG00000019318,Novel00703,ENSPSIG00000019322,ENSPSIG00000019300,ENSPSIG00000019296,ENSPSIG00000010743
GO:0005581	collagen trimer	cellular_component	4.834e-07	0.0002786	16	1281	45	18299	ENSPSIG00000017427,ENSPSIG00000006133,ENSPSIG00000010582,ENSPSIG00000012359,ENSPSIG00000015224,ENSPSIG00000011765,ENSPSIG00000003821,ENSPSIG00000015890,ENSPSIG00000007808,ENSPSIG00000006288,ENSPSIG00000018207,ENSPSIG00000015899,ENSPSIG00000007707,ENSPSIG00000006465,ENSPSIG00000014526,ENSPSIG00000003594
GO:0052689	carboxylic ester hydrolase activity	molecular_function	8.0969e-06	0.0029786	16	1281	65	18299	ENSPSIG00000012820,ENSPSIG00000009612,ENSPSIG00000006206,ENSPSIG00000008529,ENSPSIG00000011011,ENSPSIG00000005227,Novel05681,ENSPSIG00000017278,ENSPSIG00000010653,ENSPSIG00000005484,ENSPSIG00000007392,ENSPSIG00000005789,ENSPSIG00000005759,ENSPSIG00000002379,ENSPSIG00000006220,ENSPSIG00000016098
GO:0045454	cell redox homeostasis	biological_process	6.6676e-06	0.0025618	15	1281	60	18299	ENSPSIG00000012987,ENSPSIG00000006847,ENSPSIG00000018252,ENSPSIG00000014524,ENSPSIG00000008322,ENSPSIG00000010076,ENSPSIG00000002121,ENSPSIG00000011015,ENSPSIG00000017485,ENSPSIG00000009183,ENSPSIG00000005381,ENSPSIG00000007860,ENSPSIG00000012171,ENSPSIG00000004534,ENSPSIG00000018188
GO:0050840	extracellular matrix binding	molecular_function	2.0189e-07	0.00012929	13	1281	31	18299	ENSPSIG00000008227,ENSPSIG00000003772,ENSPSIG00000016495,ENSPSIG00000015373,ENSPSIG00000004513,ENSPSIG00000013976,ENSPSIG00000016477,ENSPSIG00000011115,ENSPSIG00000005610,ENSPSIG00000014695,ENSPSIG00000014009,ENSPSIG00000006949,ENSPSIG00000003492
GO:0005201	extracellular matrix structural constituent	molecular_function	2.0945e-06	0.00097875	13	1281	28	18299	ENSPSIG00000015890,ENSPSIG00000014580,ENSPSIG00000013146,ENSPSIG00000007808,ENSPSIG00000012359,ENSPSIG00000006133,ENSPSIG00000006689,ENSPSIG00000017897,ENSPSIG00000015899,ENSPSIG00000007707,ENSPSIG00000006465,ENSPSIG00000015224,ENSPSIG00000014526
GO:0005788	endoplasmic reticulum lumen	cellular_component	2.7125e-06	0.0011439	11	1281	27	18299	ENSPSIG00000010742,ENSPSIG00000012928,ENSPSIG00000005381,ENSPSIG00000003464,ENSPSIG00000010984,ENSPSIG00000002121,ENSPSIG00000018133,ENSPSIG00000014524,ENSPSIG00000005624,ENSPSIG00000009846,ENSPSIG00000012987
GO:0098644	complex of collagen trimers	cellular_component	1.2032e-06	0.00059436	9	1281	13	18299	ENSPSIG00000015224,ENSPSIG00000006465,ENSPSIG00000003594,ENSPSIG00000014526,ENSPSIG00000012359,ENSPSIG00000006133,ENSPSIG00000015899,ENSPSIG00000015890,ENSPSIG00000007808
GO:0004364	glutathione transferase activity	molecular_function	2.6752e-06	0.0011439	6	1281	11	18299	ENSPSIG00000015454,ENSPSIG00000007863,ENSPSIG00000015167,ENSPSIG00000015195,ENSPSIG00000015714,ENSPSIG00000017411
