# Supplementary material for: Global analysis of differential gene expression related to long-term sperm storage in oviduct of Chinese Soft-Shelled Turtle Pelodiscus sinensis
Source: Sci Rep. 2016 Sep 15;6:33296. doi: 10.1038/srep33296 (PMC5024102; doi:10.1038/srep33296)
Supplement: Supplementary Dataset 3 [file srep33296-s4.xls]

## Sheet: Sheet2
Supplementary Table S3 Significantly enriched pathways of significantly DEGs in P. sinensis
Pathway	ID	Input number	Background number	P-Value	Corrected P-Value	Input	KEGG_ID/KO	Entrez_ID	Hyperlink
Up-regulated DEGs
Ribosome	pss03010	80	125	5.98111e-39	6.81847e-37	ENSPSIG00000007217|ENSPSIG00000010987|ENSPSIG00000017041|ENSPSIG00000008016|ENSPSIG00000010490|ENSPSIG00000008018|ENSPSIG00000008253|ENSPSIG00000016011|ENSPSIG00000008251|ENSPSIG00000005516|ENSPSIG00000013882|ENSPSIG00000003529|ENSPSIG00000015634|ENSPSIG00000011198|ENSPSIG00000003716|ENSPSIG00000006992|ENSPSIG00000005212|ENSPSIG00000011948|ENSPSIG00000007165|ENSPSIG00000006821|ENSPSIG00000011259|…	pss:102461110|pss:102464067|pss:102458698|pss:102447729|pss:102449982|pss:102458472|pss:102461815|pss:102459951|pss:102458469|pss:102455850|pss:102446126|pss:102443404|pss:102444276|pss:102463106|pss:102457420|pss:102452040|pss:102460438|pss:102458280|pss:102445843|pss:102450842|pss:102454118|pss:102456532|pss:102455581|pss:102446232|pss:102447891|pss:102455271|pss:102445287|pss:102451061|pss:102…	102461110|102464067|102458698|102447729|102449982|102458472|102461815|102459951|102458469|102455850|102446126|102443404|102444276|102463106|102457420|102452040|102460438|102458280|102445843|102450842|102454118|102456532|102455581|102446232|102447891|102455271|102445287|102451061|102461024|102461969|102454142|102445282|102454274|102461759|102456139|102460095|102449401|102462382|102462649|102444663…	http://www.genome.jp/kegg-bin/show_pathway?pss03010/pss:102452765%09red/pss:102460095%09red/pss:102462382%09red/pss:102443411%09red/pss:102464067%09red/pss:102444750%09red/pss:102458280%09red/pss:102462562%09red/pss:102444276%09red/pss:102459686%09red/pss:102460377%09red/pss:102458048%09red/pss:102461403%09red/pss:102458021%09red/pss:102450842%09red/pss:102451666%09red/pss:102447729%09red/pss:102…
RNA transport	pss03013	33	140	2.19769e-07	1.25268e-05	ENSPSIG00000006102|ENSPSIG00000016019|ENSPSIG00000016684|ENSPSIG00000007417|ENSPSIG00000006700|ENSPSIG00000003719|ENSPSIG00000006048|ENSPSIG00000004398|ENSPSIG00000013356|ENSPSIG00000017404|ENSPSIG00000004417|ENSPSIG00000016835|ENSPSIG00000009079|ENSPSIG00000015158|ENSPSIG00000004613|Novel06940|ENSPSIG00000005771|ENSPSIG00000007616|ENSPSIG00000014457|ENSPSIG00000003925|ENSPSIG00000006813|ENSPSIG0…	pss:102460712|pss:102456915|pss:102457225|pss:102462032|pss:102450575|pss:102459945|pss:102459155|pss:102462430|pss:102445984|pss:102461619|pss:102446534|pss:102453563|pss:102463614|pss:102460014|pss:102462958|pss:102456328|pss:102453005|pss:102444811|pss:102460823|pss:102455370|pss:102444733|pss:102461623|pss:102457093|pss:102462103|pss:102451648|pss:102458028|pss:102449469|pss:102445866|pss:102…	102460712|102456915|102457225|102462032|102450575|102459945|102459155|102462430|102445984|102461619|102446534|102453563|102463614|102460014|102462958|102456328|102453005|102444811|102460823|102455370|102444733|102461623|102457093|102462103|102451648|102458028|102449469|102445866|102458083|102451405|102449999|102450719|102450038|	http://www.genome.jp/kegg-bin/show_pathway?pss03013/pss:102450575%09red/pss:102453005%09red/pss:102462958%09red/pss:102459945%09red/pss:102451405%09red/pss:102450719%09red/pss:102456328%09red/pss:102460014%09red/pss:102461623%09red/pss:102458028%09red/pss:102445866%09red/pss:102458083%09red/pss:102456915%09red/pss:102457093%09red/pss:102462430%09red/pss:102459155%09red/pss:102462103%09red/pss:102…
Spliceosome	pss03040	25	122	4.94956e-05	0.00188083	ENSPSIG00000003768|ENSPSIG00000011199|ENSPSIG00000011569|ENSPSIG00000002712|ENSPSIG00000008580|ENSPSIG00000004505|ENSPSIG00000012177|Novel06940|ENSPSIG00000017487|ENSPSIG00000008935|ENSPSIG00000012803|ENSPSIG00000016422|ENSPSIG00000016064|ENSPSIG00000005771|ENSPSIG00000011974|ENSPSIG00000012257|ENSPSIG00000002232|ENSPSIG00000003674|ENSPSIG00000006058|ENSPSIG00000004522|ENSPSIG00000017063|ENSPSIG0…	pss:102455305|pss:102461865|pss:102452277|pss:102451447|pss:102454765|pss:102446392|pss:102451896|pss:102456328|pss:102464002|pss:102445018|pss:102458538|pss:102445152|pss:102444816|pss:102453005|pss:102447920|pss:102444099|pss:102448220|pss:102444839|pss:102444688|pss:102464050|pss:102446849|pss:102445470|pss:102443504|pss:102451969|pss:102452759|	102455305|102461865|102452277|102451447|102454765|102446392|102451896|102456328|102464002|102445018|102458538|102445152|102444816|102453005|102447920|102444099|102448220|102444839|102444688|102464050|102446849|102445470|102443504|102451969|102452759|	http://www.genome.jp/kegg-bin/show_pathway?pss03040/pss:102453005%09red/pss:102451969%09red/pss:102444099%09red/pss:102456328%09red/pss:102452277%09red/pss:102448220%09red/pss:102464002%09red/pss:102454765%09red/pss:102443504%09red/pss:102446392%09red/pss:102445470%09red/pss:102455305%09red/pss:102464050%09red/pss:102444688%09red/pss:102446849%09red/pss:102452759%09red/pss:102451896%09red/pss:102…
RNA degradation	pss03018	16	69	0.000339583	0.00967811	ENSPSIG00000013230|ENSPSIG00000001910|ENSPSIG00000003267|ENSPSIG00000015918|ENSPSIG00000014666|ENSPSIG00000003865|ENSPSIG00000003998|ENSPSIG00000016241|ENSPSIG00000007002|ENSPSIG00000004499|ENSPSIG00000012569|ENSPSIG00000016892|ENSPSIG00000003719|ENSPSIG00000010891|ENSPSIG00000015414|ENSPSIG00000003422	pss:102460100|pss:102451193|pss:102457145|pss:102456067|pss:102452295|pss:102451328|pss:102456404|pss:102460953|pss:102454057|pss:102452187|pss:102449459|pss:102461623|pss:102459945|pss:102458243|pss:102460265|pss:102456067|	102460100|102451193|102457145|102456067|102452295|102451328|102456404|102460953|102454057|102452187|102449459|102461623|102459945|102458243|102460265|102456067|	http://www.genome.jp/kegg-bin/show_pathway?pss03018/pss:102460100%09red/pss:102454057%09red/pss:102451328%09red/pss:102461623%09red/pss:102459945%09red/pss:102451193%09red/pss:102458243%09red/pss:102456404%09red/pss:102457145%09red/pss:102460953%09red/pss:102449459%09red/pss:102460265%09red/pss:102452187%09red/pss:102456067%09red/pss:102452295%09red
Ribosome biogenesis in eukaryotes	pss03008	16	72	0.000509559	0.0116179	ENSPSIG00000001527|ENSPSIG00000014217|ENSPSIG00000006481|ENSPSIG00000013765|ENSPSIG00000014666|ENSPSIG00000014603|ENSPSIG00000006680|ENSPSIG00000011773|ENSPSIG00000014457|ENSPSIG00000011486|ENSPSIG00000007763|ENSPSIG00000004450|ENSPSIG00000005442|ENSPSIG00000009673|ENSPSIG00000012477|ENSPSIG00000016422	pss:102462103|pss:102463711|pss:102459363|pss:102453939|pss:102452295|pss:102456999|pss:102447717|pss:102457898|pss:102460823|pss:102455569|pss:102457480|pss:102448017|pss:102458867|pss:102456872|pss:102457871|pss:102445152|	102462103|102463711|102459363|102453939|102452295|102456999|102447717|102457898|102460823|102455569|102457480|102448017|102458867|102456872|102457871|102445152|	http://www.genome.jp/kegg-bin/show_pathway?pss03008/pss:102457898%09red/pss:102453939%09red/pss:102455569%09red/pss:102448017%09red/pss:102460823%09red/pss:102457871%09red/pss:102445152%09red/pss:102457480%09red/pss:102456999%09red/pss:102463711%09red/pss:102452295%09red/pss:102458867%09red/pss:102462103%09red/pss:102459363%09red/pss:102447717%09red/pss:102456872%09red
Regulation of autophagy	pss04140	4	28	0.0198243	0.0163847	ENSPSIG00000015566|ENSPSIG00000010882|ENSPSIG00000008179|ENSPSIG00000002171	pss:102444812|pss:102454539|pss:102460066|pss:102462041|	102444812|102454539|102460066|102462041|	http://www.genome.jp/kegg-bin/show_pathway?pss04140/pss:102460066%09red/pss:102444812%09red/pss:102454539%09red/pss:102462041%09red
Intestinal immune network for IgA production	pss04672	4	29	0.0213659	0.0371638	ENSPSIG00000015057|ENSPSIG00000010840|ENSPSIG00000003573|ENSPSIG00000006806	pss:102444738|pss:102456930|pss:102454434|pss:102453680|	102444738|102456930|102454434|102453680|	http://www.genome.jp/kegg-bin/show_pathway?pss04672/pss:102453680%09red/pss:102444738%09red/pss:102454434%09red/pss:102456930%09red
Down-regulated DEGs
ECM-receptor interaction	pss04512	32	83	6.57427e-08	9.59843e-06	ENSPSIG00000004513|ENSPSIG00000007707|ENSPSIG00000007808|ENSPSIG00000010694|ENSPSIG00000002839|ENSPSIG00000010413|ENSPSIG00000007373|ENSPSIG00000006870|ENSPSIG00000004066|ENSPSIG00000003657|ENSPSIG00000009940|ENSPSIG00000010098|ENSPSIG00000016937|ENSPSIG00000005403|ENSPSIG00000013425|ENSPSIG00000006465|ENSPSIG00000009538|ENSPSIG00000011638|ENSPSIG00000006949|ENSPSIG00000012359|ENSPSIG00000017427|…	pss:102447926|pss:102447978|pss:102458094|pss:102455225|pss:102446530|pss:102456822|pss:102462585|pss:102445876|pss:102444833|pss:102453313|pss:102460591|pss:102445917|pss:102455609|pss:102445383|pss:102462123|pss:102455715|pss:102459232|pss:102460002|pss:102454425|pss:102455954|pss:102458461|pss:102462782|pss:102454802|pss:102443377|pss:102458254|pss:102447731|pss:102458379|pss:102462298|pss:102…	102447926|102447978|102458094|102455225|102446530|102456822|102462585|102445876|102444833|102453313|102460591|102445917|102455609|102445383|102462123|102455715|102459232|102460002|102454425|102455954|102458461|102462782|102454802|102443377|102458254|102447731|102458379|102462298|102457083|102449755|102452547|102445411|	http://www.genome.jp/kegg-bin/show_pathway?pss04512/pss:102449755%09red/pss:102445383%09red/pss:102459232%09red/pss:102455954%09red/pss:102447978%09red/pss:102455225%09red/pss:102456822%09red/pss:102462298%09red/pss:102445411%09red/pss:102455715%09red/pss:102462123%09red/pss:102443377%09red/pss:102444833%09red/pss:102454802%09red/pss:102447926%09red/pss:102458379%09red/pss:102460002%09red/pss:102…
Focal adhesion	pss04510	48	203	9.81147e-06	0.000716237	ENSPSIG00000008672|ENSPSIG00000008700|ENSPSIG00000007707|ENSPSIG00000003797|ENSPSIG00000007808|ENSPSIG00000010694|ENSPSIG00000002839|ENSPSIG00000010413|ENSPSIG00000004112|ENSPSIG00000006870|ENSPSIG00000010609|ENSPSIG00000012616|ENSPSIG00000003657|ENSPSIG00000004513|ENSPSIG00000008978|ENSPSIG00000010098|ENSPSIG00000016937|ENSPSIG00000007373|ENSPSIG00000005403|ENSPSIG00000013425|Novel03425|ENSPSIG0…	pss:102459389|pss:102446651|pss:102447978|pss:102458379|pss:102458094|pss:102455225|pss:102446530|pss:102456822|pss:102454001|pss:102445876|pss:102449585|pss:102458713|pss:102453313|pss:102447926|pss:102462177|pss:102445917|pss:102455609|pss:102462585|pss:102445383|pss:102462123|pss:102454001|pss:102455715|pss:102459232|pss:102460329|pss:102444833|pss:102454425|pss:102451064|pss:102455954|pss:102…	102459389|102446651|102447978|102458379|102458094|102455225|102446530|102456822|102454001|102445876|102449585|102458713|102453313|102447926|102462177|102445917|102455609|102462585|102445383|102462123|102454001|102455715|102459232|102460329|102444833|102454425|102451064|102455954|102458461|102462782|102454802|102459372|102443377|102458254|102461096|102457520|102449920|102456411|102456647|102462298…	http://www.genome.jp/kegg-bin/show_pathway?pss04510/pss:102444833%09red/pss:102461096%09red/pss:102449755%09red/pss:102445383%09red/pss:102458713%09red/pss:102459232%09red/pss:102457520%09red/pss:102455954%09red/pss:102447978%09red/pss:102455225%09red/pss:102451064%09red/pss:102456822%09red/pss:102462298%09red/pss:102456647%09red/pss:102445411%09red/pss:102459372%09red/pss:102455715%09red/pss:102…
Apoptosis	pss04210	9	77	0.0409002	0.008	ENSPSIG00000010609|ENSPSIG00000012616|Novel06425|ENSPSIG00000002460|ENSPSIG00000003046|ENSPSIG00000013302|ENSPSIG00000008053|ENSPSIG00000008175|ENSPSIG00000011723	pss:102449585|pss:102458713|pss:102445357|pss:102461096|pss:102455131|pss:102448135|pss:102458417|pss:102454616|pss:102445093|	102449585|102458713|102445357|102461096|102455131|102448135|102458417|102454616|102445093|	http://www.genome.jp/kegg-bin/show_pathway?pss04210/pss:102458713%09red/pss:102455131%09red/pss:102445093%09red/pss:102448135%09red/pss:102454616%09red/pss:102461096%09red/pss:102458417%09red/pss:102449585%09red/pss:102445357%09red
p53 signaling pathway	pss04115	7	62	0.0555084	0.006	ENSPSIG00000015371|ENSPSIG00000008436|ENSPSIG00000003194|ENSPSIG00000017887|ENSPSIG00000013302|ENSPSIG00000000212|ENSPSIG00000004513	pss:102448042|pss:102457533|pss:102451322|pss:102459396|pss:102448135|pss:102463455|pss:102447926|	102448042|102457533|102451322|102459396|102448135|102463455|102447926|	http://www.genome.jp/kegg-bin/show_pathway?pss04115/pss:102451322%09red/pss:102459396%09red/pss:102463455%09red/pss:102457533%09red/pss:102448135%09red/pss:102448042%09red/pss:102447926%09red
MAPK signaling pathway	pss04010	20	239	0.00922801	0.00314	ENSPSIG00000011723|ENSPSIG00000012525|Novel04986|ENSPSIG00000014158|ENSPSIG00000003225|Novel03425|ENSPSIG00000005251|ENSPSIG00000004180|ENSPSIG00000017598|ENSPSIG00000009148|Novel06425|ENSPSIG00000010711|ENSPSIG00000007186|ENSPSIG00000013302|ENSPSIG00000004112|ENSPSIG00000004908|ENSPSIG00000007236|ENSPSIG00000008287|ENSPSIG00000007233|ENSPSIG00000017619	pss:102445093|pss:102455473|pss:102444412|pss:102462875|pss:102460331|pss:102454001|pss:102444710|pss:102451624|pss:102454531|pss:102461994|pss:102445357|pss:102454556|pss:102457520|pss:102448135|pss:102454001|pss:102446951|pss:102446945|pss:102454001|pss:102446945|pss:102444275|	102445093|102455473|102444412|102462875|102460331|102454001|102444710|102451624|102454531|102461994|102445357|102454556|102457520|102448135|102454001|102446951|102446945|102454001|102446945|102444275|	http://www.genome.jp/kegg-bin/show_pathway?pss04010/pss:102455473%09red/pss:102444412%09red/pss:102454556%09red/pss:102445093%09red/pss:102460331%09red/pss:102457520%09red/pss:102448135%09red/pss:102454531%09red/pss:102446951%09red/pss:102446945%09red/pss:102445357%09red/pss:102462875%09red/pss:102461994%09red/pss:102444275%09red/pss:102444710%09red/pss:102451624%09red/pss:102454001%09red
mTOR signaling pathway	pss04150	4	57	0.00877325	0.0444	ENSPSIG00000010609|ENSPSIG00000017619|ENSPSIG00000013976|ENSPSIG00000002460	pss:102449585|pss:102444275|pss:102456411|pss:102461096|	102449585|102444275|102456411|102461096|	http://www.genome.jp/kegg-bin/show_pathway?pss04150/pss:102449585%09red/pss:102444275%09red/pss:102461096%09red/pss:102456411%09red
