# Supplementary material for: Global analysis of differential gene expression related to long-term sperm storage in oviduct of Chinese Soft-Shelled Turtle Pelodiscus sinensis
Source: Sci Rep. 2016 Sep 15;6:33296. doi: 10.1038/srep33296 (PMC5024102; doi:10.1038/srep33296)
Supplement: Supplementary Dataset 4 [file srep33296-s5.xls]

## Sheet: Sheet1
Supplementary Table S4 Detailed information of DEGs related to sperm storage in P. sinensis
Gene ID	Readcount FU-1	Readcount FU-2	Log2 Fold change	Pvalue	Qvalue	Associated Gene Name	Interpro Description
up-regulated genes
ENSPSIG00000003573	289.549	31.8682	3.1836	1.152e-44	7.857e-43	PIGR	Immunoglobulin subtype
ENSPSIG00000015342	18.3375	2.48219	2.8851	0.00085331	0.0041673	TRAF3	TNF receptor-associated factor TRAF
ENSPSIG00000005466	97.2804	20.338	2.258	7.5905e-11	1.1999e-09	IGSF9	Fibronectin type III
ENSPSIG00000015424	50.7031	10.6494	2.2513	2.7538e-06	2.329e-05	TNFAIP3	Zinc finger, A20-type
ENSPSIG00000014349	162.378	35.9518	2.1752	2.9576e-16	7.267e-15	PCID2	PCI/PINT associated module
ENSPSIG00000007409	57.6714	13.9323	2.0494	3.3157e-06	2.7672e-05	IRAK2	Death-like domain
ENSPSIG00000011862	199.328	70.2221	1.5052	4.322e-11	6.9999e-10	IGBP1	TAP42-like protein
ENSPSIG00000011812	102.048	39.1546	1.382	1.4397e-05	0.00010615	NFAT5	Immunoglobulin E-set
ENSPSIG00000009794	91.0456	35.1511	1.373	4.6929e-05	0.00031109	TOLLIP	UBA-like
ENSPSIG00000009660	65.8316	26.3433	1.3213	0.00087317	0.0042564	RIPK2	Death-like domain
ENSPSIG00000016396	135.881	61.2541	1.1495	3.7851e-05	0.00025541	SMAD1	MAD homology, MH1
ENSPSIG00000014827	97.7388	15.4537	2.661	2.5189e-13	4.9884e-12	RPAP3	Tetratricopeptide repeat
ENSPSIG00000014929	212.256	40.5158	2.3893	1.2591e-23	4.6441e-22	BCOR	Ankyrin repeat-containing domain
ENSPSIG00000001478	196.211	37.8735	2.3731	9.1386e-22	3.0507e-20	BAG5	BAG domain
ENSPSIG00000012400	92.4209	22.9002	2.0129	6.5355e-09	8.2336e-08	BAG4	BAG domain
ENSPSIG00000004968	160.178	43.7186	1.8734	6.0651e-13	1.1605e-11	NEK6	Protein kinase-like domain
ENSPSIG00000009078	266.535	78.9498	1.7553	1.6311e-18	4.6172e-17	MCL1	Bcl2-like
ENSPSIG00000011287	522.71	157.019	1.7351	4.4026e-34	2.3858e-32	API5	Armadillo-type fold
ENSPSIG00000013461	48.5026	14.5729	1.7348	0.00021004	0.0012	PDCD2	Zinc finger, MYND-type
ENSPSIG00000015104	139.732	44.6795	1.645	1.997e-09	2.7147e-08	IGF1R	Tyrosine-protein kinase, insulin-like receptor
ENSPSIG00000007435	49.6946	16.5746	1.5841	0.000551	0.0028492	SIVA1	Siva
ENSPSIG00000014529	295.784	101.69	1.5404	2.2121e-16	5.5124e-15	BCL6	BTB/POZ fold
ENSPSIG00000012576	81.3267	30.1867	1.4298	6.1825e-05	0.00040077	PRKCI	Protein kinase-like domain
ENSPSIG00000004057	63.356	23.5408	1.4283	0.0004126	0.002196	GAB1	Pleckstrin homology domain
ENSPSIG00000004826	339.335	127.873	1.408	7.6715e-16	1.842e-14	HTRA2	PDZ domain
ENSPSIG00000013535	61.5223	23.6209	1.381	0.00076362	0.0037913	FAF2	UAS
ENSPSIG00000004383	144.133	55.9695	1.3647	3.5787e-07	3.5106e-06	TAOK1	Homeodomain-like
ENSPSIG00000006786	120.661	47.2417	1.3528	3.9093e-06	3.2134e-05	ING3	Staphylcoagulase, N-terminal
ENSPSIG00000008015	384.629	154.056	1.32	9.1376e-16	2.1808e-14	PDCD6IP	BRO1 domain
ENSPSIG00000017351	328.883	136.761	1.2659	1.1148e-12	2.0826e-11	ADCK3	Protein kinase-like domain
ENSPSIG00000003952	201.162	83.9142	1.2614	2.9625e-08	3.4241e-07	CCNL2	Cyclin-like
ENSPSIG00000015707	212.073	89.1988	1.2495	1.7489e-08	2.096e-07	PSMC3IP	BlaI transcriptional regulatory family
ENSPSIG00000005369	384.537	171.111	1.1682	1.7052e-12	3.1193e-11	NCOA4	Nuclear coactivator
ENSPSIG00000005191	183.283	82.8732	1.1451	1.8875e-06	1.6428e-05	DIDO1	Zinc finger, FYVE/PHD-type
ENSPSIG00000015775	119.194	54.9285	1.1177	0.00018417	0.0010652	OPTN	NF-kappa-B essential modulator NEMO, N-terminal
ENSPSIG00000006978	130.013	60.7737	1.0971	0.00013097	0.00078382	MED1	Mediator complex, subunit Med1, metazoa/fungi
ENSPSIG00000016631	146.15	71.8235	1.0249	0.00017892	0.0010397	BNIP3L	BNIP3
ENSPSIG00000017945	231.419	114.261	1.0182	2.8898e-06	2.4361e-05	CCAR2	Nucleic acid-binding, OB-fold
ENSPSIG00000004635	915.224	454.081	1.0112	2.7007e-20	8.2977e-19	NDRG1	Alpha/Beta hydrolase fold
ENSPSIG00000012704	20.0795	2.56226	2.9702	0.00038435	0.0020651	MAP1LC3B	Ubiquitin-related domain
ENSPSIG00000002664	27.873	4.08361	2.771	6.0583e-05	0.00039336	ATG5	Autophagy-related protein 5
ENSPSIG00000006041	944.472	218.513	2.1118	8.9741e-83	1.0216e-80	CALCOCO2	Coiled-coil transcriptional coactivator-like
ENSPSIG00000015566	270.57	66.6989	2.0203	2.328e-23	8.391e-22	ULK2	Protein kinase-like domain
ENSPSIG00000010882	40.8009	11.1298	1.8742	0.00027845	0.0015492	ATG14	UV radiation resistance protein/autophagy-related protein 14
ENSPSIG00000006840	149.267	49.1634	1.6022	1.4384e-09	1.989e-08	SH3GLB1	SH3 domain
ENSPSIG00000009647	314.029	106.014	1.5666	8.2958e-18	2.2869e-16	SQSTM1	UBA-like
ENSPSIG00000002171	63.2643	21.6191	1.5491	0.00013508	0.00080507	ATG16L1	STAT transcription factor, coiled coil
ENSPSIG00000017272	454.495	158.22	1.5223	7.9487e-24	2.9805e-22	ATG12	Ubiquitin-related domain
ENSPSIG00000015127	132.672	54.8485	1.2743	5.3474e-06	4.2721e-05	RB1CC1	Ubiquitin-related domain
ENSPSIG00000016631	146.15	71.8235	1.0249	0.00017892	0.0010397	BNIP3	BNIP3
down-regulated genes
ENSPSIG00000010266	34.4745	70.0619	-1.0231	8.2866e-06	6.3993e-05	CTSK	cathepsin K
ENSPSIG00000007073	39.2422	84.9551	-1.1143	2.3152e-07	2.3514e-06	IBTK	BTB/POZ fold
ENSPSIG00000009177	94.7131	220.675	-1.2203	1.246e-18	3.5525e-17	HPGDS	Thioredoxin-like fold
ENSPSIG00000006195	238.204	560.976	-1.2357	1.702e-45	1.1864e-43	FKBP5	Tetratricopeptide repeat
ENSPSIG00000015560	18.7042	44.9197	-1.264	4.8991e-05	0.00032354	TNFAIP2	Exocyst complex component Sec6
ENSPSIG00000014766	17.5123	42.6777	-1.2851	6.3996e-05	0.00041298	ST3GAL4	Sialyltransferase
ENSPSIG00000018025	12.2861	30.3468	-1.3045	0.00067017	0.0033729	IL1B	interleukin‐1β
ENSPSIG00000011723	20.6297	51.6456	-1.3239	7.5692e-06	5.9e-05	IKBKG	NF-kappa-B essential modulator NEMO, N-terminal
ENSPSIG00000015425	42.2679	110.498	-1.3864	1.6751e-11	2.8146e-10	NFKBIZ	Ankyrin repeat-containing domain
ENSPSIG00000009846	336.034	963.571	-1.5198	7.5294e-98	9.8463e-96	HSP90B1	Histidine kinase-like ATPase, C-terminal domain
ENSPSIG00000017778	37.2251	107.615	-1.5315	1.8454e-12	3.3718e-11	PECAM1	Immunoglobulin subtype 2
ENSPSIG00000017956	34.016	99.3678	-1.5466	9.8277e-12	1.6812e-10	TNFAIP8	Protein of unknown function DUF758
ENSPSIG00000007481	361.707	1072.15	-1.5676	1.3758e-112	2.0157e-110	ANXA1	Annexin repeat
ENSPSIG00000010826	90.4955	276.324	-1.6104	3.0852e-31	1.5449e-29	IL4R	Fibronectin type III
ENSPSIG00000000537	15.8619	49.4837	-1.6414	6.5875e-07	6.1788e-06	TLR2	toll-like receptor 2
ENSPSIG00000008175	7.61006	25.4625	-1.7424	0.00022374	0.0012698	MYD88	Toll/interleukin-1 receptor homology (TIR) domain
ENSPSIG00000007865	14.5783	51.0851	-1.8091	9.3679e-08	1.0111e-06	ITGB2	Plexin-like fold
ENSPSIG00000017067	11.6443	47.1617	-2.018	5.2137e-08	5.8385e-07	IL18	Cytokine, IL-1-like
ENSPSIG00000012636	5.50125	24.2614	-2.1408	5.6399e-05	0.00036801	IGJ	immunoglobulin J polypeptide
ENSPSIG00000012960	3.6675	16.975	-2.2105	0.00061595	0.0031379	THNSL2	Tryptophan synthase beta subunit-like PLP-dependent enzyme
ENSPSIG00000002701	7.70174	38.9144	-2.337	9.7607e-08	1.0507e-06	SKAP2	SH3 domain
ENSPSIG00000013490	5.40956	33.7899	-2.643	1.4111e-07	1.4816e-06	DDX58	P-loop containing nucleoside triphosphate hydrolase
ENSPSIG00000007510	4.12593	27.0639	-2.7136	1.8764e-06	1.6341e-05	CPAMD8	Alpha-macroglobulin, receptor-binding
ENSPSIG00000007863	5.31787	36.4322	-2.7763	2.3341e-08	2.7277e-07	MGST2	5-lipoxygenase-activating protein
ENSPSIG00000017045	4.85943	36.0318	-2.8904	1.6083e-08	1.9486e-07	FKBP1B	Peptidyl-prolyl cis-trans isomerase, FKBP-type, domain
ENSPSIG00000008205	1.467	13.532	-3.2054	0.00031227	0.0017181	TNFRSF19	TNFR/NGFR cysteine-rich region
ENSPSIG00000005065	1.55869	16.8949	-3.4382	3.6628e-05	0.00024842	TNF	TNF tumor necrosis factor
ENSPSIG00000003827	2.56725	30.2667	-3.5594	2.3124e-08	2.7083e-07	TLR4	toll-like receptor 4
ENSPSIG00000011765	10.269	123.629	-3.5897	1.032e-29	4.9635e-28	SFTPD	C-type lectin fold
ENSPSIG00000016170	2.934	41.7969	-3.8325	1.97e-11	3.2813e-10	IGHM	Immunoglobulin C1-set
ENSPSIG00000015877	1.00856	14.6529	-3.8608	6.8994e-05	0.00044199	IL22RA2	Fibronectin type III
ENSPSIG00000015128	0	10.5693	-4.264	0.00054132	0.0028019	PIANP	PILR alpha associated neural protein
ENSPSIG00000003075	1.37531	42.998	-4.9664	9.6951e-13	1.8176e-11	UNC93A	Major facilitator superfamily domain
ENSPSIG00000016035	131.847	137.241	-0.057855	0.060715	0.14874	SCOTIN	P53 apoptosis protein
ENSPSIG00000008774	4.76775	9.68856	-1.023	0.09742	0.21321	PIDD	p53-induced death domain protein
ENSPSIG00000002355	30.9904	63.5762	-1.0367	1.8629e-05	0.00013405	CLDND1	PMP-22/EMP/MP20/Claudin superfamily
ENSPSIG00000004908	135.056	302.187	-1.1619	1.4134e-23	5.1889e-22	MECOM	Zinc finger, C2H2-like
ENSPSIG00000010399	19.9879	47.4019	-1.2458	3.5539e-05	0.00024166	IRF1	Interferon regulatory factor-1/2
ENSPSIG00000010376	179.341	521.741	-1.5406	1.1769e-54	9.7501e-53	MSX2	Homeodomain-like
ENSPSIG00000004029	10.0856	30.1867	-1.5816	0.00014352	0.00085021	CASP9	apoptosis-related cysteine peptidase
ENSPSIG00000012821	7.33499	23.781	-1.6969	0.0004419	0.0023354	ELMO2	Armadillo-type fold
ENSPSIG00000017598	39.7007	133.798	-1.7528	2.0895e-17	5.6134e-16	FOS	Transcription factor, Skn-1-like, DNA-binding domain
ENSPSIG00000005216	13.8448	47.9624	-1.7926	2.6544e-07	2.6651e-06	AHSA1	Activator of Hsp90 ATPase, N-terminal
ENSPSIG00000017957	9.35212	34.1101	-1.8668	9.047e-06	6.9291e-05	CIAPIN1	S-adenosyl-L-methionine-dependent methyltransferase
ENSPSIG00000002892	6.96824	26.5835	-1.9317	6.5444e-05	0.00042112	CytC	cytochrome c-like
ENSPSIG00000003046	7.61006	32.0283	-2.0734	5.3434e-06	4.2721e-05	CASP6	Peptidase C14A, caspase precursor p45, core
ENSPSIG00000008544	185.575	788.777	-2.0876	8.9918e-114	1.3423e-111	PARM1	prostate androgen-regulated mucin-like protein
ENSPSIG00000015307	98.839	463.69	-2.23	2.8203e-72	2.8978e-70	BCL2L11	Apoptosis, Bim N-terminal
ENSPSIG00000008949	1.65037	17.1351	-3.3761	3.6015e-05	0.00024459	CARD10	Death-like domain
ENSPSIG00000009528	1.28362	13.532	-3.3981	0.00023348	0.0013213	DTHD1	Death-like domain
ENSPSIG00000016980	0	9.048	-5.0398	0.0010499	0.0049994	SFRP4	Tissue inhibitor of metalloproteinases-like, OB-fold
ENSPSIG00000015419	0	7.20637	-6.2964	0.0036299	0.014649	PERP	TP53 apoptosis effector
ENSPSIG00000005809	23.1969	48.9232	-1.0766	0.00012151	0.00073218	STX5	t-SNARE
ENSPSIG00000016695	7.79343	25.1422	-1.6898	0.00031312	0.0017221	TECPR2	Regulator of chromosome condensation 1/beta-lactamase-inhibitor protein II
ENSPSIG00000008902	7.97681	52.6866	-2.7236	2.7206e-11	4.4657e-10	VMP1	vacuole membrane protein 1
