# Supplementary material for: Global analysis of differential gene expression related to long-term sperm storage in oviduct of Chinese Soft-Shelled Turtle Pelodiscus sinensis
Source: Sci Rep. 2016 Sep 15;6:33296. doi: 10.1038/srep33296 (PMC5024102; doi:10.1038/srep33296)
Supplement: Supplementary Dataset 5 [file srep33296-s6.xls]

## Sheet: Sheet1
Supplementary Table S5 Primers of DEGs for RT-qPCR analysis in P. sinensis
Gene name	Sense primer (5'-3')	Antisense primer (5'-3')
MAP1LC3B	CTGGTGAACAACAAGAGT	AAGTCAGTAGCATCATCAG
BAG5	CACATCCTTCAGTCTCAA	TAATCTCTTCCACCACTTC
BAG4	GCATACCAGGATATTGTCA	GCAGCATTCATTAGTGTTG
ATG14	TGAGGAGACTGACTTAGG	CTCTGGCTCTGTAACATC
MCL1	CTCAAGTCAGTGTCATCA	TTATGCTCTTCAGGTGTT
BCL6	TTCATCGTCCTCAACAAC	GTCATAGATTCCTTCACCTT
BNIP3	ATTCTCCACTTCTCATAGC	TAATAACAGCCTTACCACTT
CTSK	GATTGTGTAGCCCAGATT	GCCATAAATGCCAGAAGA
IL1B	CTATGTCTGTCTACTGGAT	AATCTCATCGGTATCACTT
TLR2	GCCAGGAAGGAATAACAA	AACAGGATTACTAAGAACACTA
MyD88	ATTAGGTCAGCATTGGAA	CTCACAGTCGTAAGGAAT
CytC	GATTCTCTTACTCGGATTCA	CTGCTCTCTCATTCTTCTT
IL18	CCTGGTAGACAACAAGAC	CCTCGCATTAGTGAAGAT
CASP9	ATGTGAAGACTTATCCTGAT	GTAGACTGCCTGTTGTAT
BCL2L11	GCTCTTCCTCCATTCCTA	GTCCTTCCACACTTCTTC
TNF	CCTATGACGCTGAAGTTG	TGGGAGTAGACGAAGTAG
TLR4	CCATCACTACCAACATCAT	CAGCACCTTATCCACTTC
